# Supplementary material for: The transcriptional landscape analysis of basal cell carcinomas reveals novel signalling pathways and actionable targets
Source: Life Sci Alliance. 2021 May 10;4(7):e202000651. doi: 10.26508/lsa.202000651 (PMC8200290; doi:10.26508/lsa.202000651)
Supplement: Supplementary file 7 [file LSA-2020-00651_TableS7.xlsx]

## Sheet: TableS7
Supplementary Table 7. Genes tested by qRT-PCR in McGill BCC sample cohort.
Genes
BUB1
CCND2
CDC6
CRNN
CXCL9
DACT1
FOXI3
FZD8
KRTAP11-1
LEF1
MMP1
MMP10
PCDH11X
PDGFA
PTCH1
PTCH2
SMO
TRAF4
WNT6
