# Supplementary material for: The transcriptional landscape analysis of basal cell carcinomas reveals novel signalling pathways and actionable targets
Source: Life Sci Alliance. 2021 May 10;4(7):e202000651. doi: 10.26508/lsa.202000651 (PMC8200290; doi:10.26508/lsa.202000651)
Supplement: Supplementary file 8 [file LSA-2020-00651_TableS8.xlsx]

## Sheet: TableS8
Supplementary Table 8. Differentially-expressed genes between high-risk BCC vs. low-risk BCC based solely on histopathological subtypes with aggressive features using edgeR. FDR<0.05 and FC>1.5 or FC<(1/1.5)
Genes	logFC	logCPM	LR	PValue	FDR
MAGEC2	7.12367	1.52337	16.0362	6.2142e-05	0.0254413
MAEL	6.98556	2.43175	69.4187	7.96314e-17	9.53796e-13
CXorf67	5.75599	1.09744	43.9928	3.29586e-11	2.08222e-07
TLX1	5.43835	0.00347437	24.7251	6.61159e-07	0.00104425
CALCA	4.86927	-0.655845	17.5241	2.83694e-05	0.0149115
NEFM	4.80293	2.12897	30.0759	4.15472e-08	9.84306e-05
SUMO1P1	4.61794	-0.337433	18.4853	1.71217e-05	0.0111899
GABRA1	4.52637	2.90612	16.951	3.83562e-05	0.0181741
LOC102723434	4.4816	-1.49743	14.8353	0.000117317	0.0376866
TFF2	4.43809	-0.802891	20.2529	6.78497e-06	0.00612359
LOC102724359	4.2753	-0.908989	15.6891	7.46512e-05	0.0277424
LINC00925	4.23075	1.26678	68.9567	1.00649e-16	9.53796e-13
FEZF1_AS1	4.2248	-0.0948395	19.6226	9.43472e-06	0.00683486
ZIC2	4.132	0.676439	25.0839	5.48897e-07	0.00094575
FOXA1	3.96149	0.616009	27.6134	1.48152e-07	0.000280792
FEZF1	3.9354	-0.602633	17.4244	2.98969e-05	0.0149115
NBPF4	3.74693	-1.76422	14.318	0.000154385	0.0461457
SPINK6	3.56368	0.826072	17.2638	3.25329e-05	0.0158102
HOXD11	3.42714	0.176581	24.0617	9.32991e-07	0.00136023
RPS9_2	3.42572	0.907297	19.5624	9.73679e-06	0.00683486
AIM2	3.35691	1.59076	35.4366	2.6349e-09	9.98787e-06
GABRQ	3.03627	-0.0315603	30.3856	3.54139e-08	9.58856e-05
IGF2BP3	2.92272	1.88273	18.0762	2.12234e-05	0.012527
CLEC2L	2.87504	-0.236297	17.7581	2.50843e-05	0.013983
POU2AF1	2.76468	2.73692	17.4461	2.95575e-05	0.0149115
RNF183	2.71403	3.10596	15.9337	6.56007e-05	0.0254413
SLC27A6	2.6232	3.11565	16.4547	4.98276e-05	0.0219624
SSTR1	2.5781	2.12385	14.1436	0.000169372	0.0486988
HLA_DRA_4	2.49796	2.80521	14.8789	0.00011464	0.0376866
PAX9	2.4738	0.656882	17.6648	2.63462e-05	0.0142668
LINC00460	2.47325	-1.02066	15.9531	6.49297e-05	0.0254413
LOC102723635	2.44338	-0.312103	15.4707	8.37963e-05	0.0301507
DDTL_2	2.43647	0.607381	33.7461	6.27963e-09	1.98363e-05
RP11_770E5.1	2.43645	-0.928374	16.5554	4.72484e-05	0.0218415
HOXD10	2.36148	1.34803	28.5245	9.25195e-08	0.000194836
PITX1	2.28761	3.62801	18.0242	2.18114e-05	0.012527
KIFC1_4	2.28631	0.121402	19.5715	9.69019e-06	0.00683486
LINC00282	2.23843	-0.0263918	18.2902	1.89679e-05	0.0119833
DDT_2	2.23036	0.705188	19.7974	8.60989e-06	0.00683486
NUDT18	2.12577	3.95526	38.3171	6.01321e-10	2.84921e-06
BCAT1	2.1	3.53384	21.5794	3.39471e-06	0.00407347
LOC102723834	2.0128	-1.05254	15.459	8.43133e-05	0.0301507
RP11_475N22.4	1.96367	-0.421329	14.998	0.000107625	0.0364254
SCG2	1.95363	0.999043	20.4084	6.25532e-06	0.00612359
SEMA6D	1.92084	2.82821	15.9287	6.57745e-05	0.0254413
OLFML2B	1.89435	5.00448	20.3246	6.53537e-06	0.00612359
FIBIN	1.88865	5.02612	14.8639	0.000115555	0.0376866
LRRC4	1.87079	1.7818	16.4878	4.89636e-05	0.0219624
C1orf226	1.84984	2.59109	20.9594	4.6913e-06	0.00523024
SYNDIG1	1.81077	1.53309	15.1586	9.8846e-05	0.0340623
ZNF469	1.75436	4.51337	14.7069	0.000125586	0.0390202
CDKN2A	1.73682	3.36964	18.2255	1.96234e-05	0.0119975
TNFSF4	1.65039	1.11326	14.7378	0.000123544	0.0390202
HIST1H2BK	1.57002	4.24149	21.5902	3.37565e-06	0.00407347
SPHK1	1.55744	6.06651	20.6924	5.39291e-06	0.00567844
CSRP2	1.54341	4.24557	14.3448	0.000152201	0.0461457
CSNK2B	1.53408	1.22906	15.9785	6.40659e-05	0.0254413
GPR176	1.49766	3.88071	19.9928	7.77351e-06	0.00669688
C1QTNF6	1.44099	5.57457	19.7134	8.99683e-06	0.00683486
PIM2	1.2441	4.24012	14.113	0.000172153	0.0486988
MAGI3	1.17748	3.60765	15.8571	6.83107e-05	0.0258939
MIR4435_1HG	1.11764	2.60646	15.2896	9.22252e-05	0.0323693
BMS1P20	1.03861	4.85113	21.5547	3.4388e-06	0.00407347
MTHFD1	0.759399	6.20156	14.3005	0.000155824	0.0461457
PRMT6	0.74702	4.39774	18.7045	1.52618e-05	0.0103306
ANGEL1	0.717072	4.68083	14.1206	0.000171459	0.0486988
MAGEF1	0.645845	5.16289	16.0953	6.02343e-05	0.0254413
