# Supplementary material for: The transcriptional landscape analysis of basal cell carcinomas reveals novel signalling pathways and actionable targets
Source: Life Sci Alliance. 2021 May 10;4(7):e202000651. doi: 10.26508/lsa.202000651 (PMC8200290; doi:10.26508/lsa.202000651)
Supplement: Supplementary file 9 [file LSA-2020-00651_TableS9.xlsx]

## Sheet: TableS9
Supplementary Table 9. Upregulated GO molecular function terms in high-risk BCC based solely on histopathological subtypes with aggressive features. Q-value FDR<0.05.
ID	Name	p-value	q-value Bonferroni	q-value FDR B&H	q-value FDR B&Y	Hit Count in Query List	Hit Count in Genome	Hit in Query List
GO:0043565	sequence-specific DNA binding	0.0006596	0.1471	0.0488	0.2922	10	1096	HOXD10,HOXD11,FEZF1,PITX1,MAEL,PAX9,FOXA1,ZIC2,TLX1,MEN1
GO:0004890	GABA-A receptor activity	0.001216	0.2711	0.0488	0.2922	2	19	GABRQ,GABRA1
GO:0016917	GABA receptor activity	0.001633	0.3643	0.0488	0.2922	2	22	GABRQ,GABRA1
GO:0003690	double-stranded DNA binding	0.001636	0.3648	0.0488	0.2922	8	823	FEZF1,PITX1,PAX9,FOXA1,AIM2,ZIC2,TLX1,MEN1
GO:0031723	CXCR4 chemokine receptor binding	0.00274	0.6111	0.0488	0.2922	1	1	TFF2
GO:0070611	histone methyltransferase activity (H3-R2 specific)	0.00274	0.6111	0.0488	0.2922	1	1	PRMT6
GO:0044716	8-oxo-GDP phosphatase activity	0.00274	0.6111	0.0488	0.2922	1	1	NUDT18
GO:0004486	methylenetetrahydrofolate dehydrogenase [NAD(P)+] activity	0.00274	0.6111	0.0488	0.2922	1	1	MTHFD1
GO:0044715	8-oxo-dGDP phosphatase activity	0.00274	0.6111	0.0488	0.2922	1	1	NUDT18
GO:0033981	D-dopachrome decarboxylase activity	0.00274	0.6111	0.0488	0.2922	1	1	DDT
GO:0044717	8-hydroxy-dADP phosphatase activity	0.00274	0.6111	0.0488	0.2922	1	1	NUDT18
GO:0070612	histone methyltransferase activity (H2A-R3 specific)	0.00274	0.6111	0.0488	0.2922	1	1	PRMT6
GO:0001228	DNA-binding transcription activator activity, RNA polymerase II-specific	0.002845	0.6344	0.0488	0.2922	5	357	PITX1,PAX9,FOXA1,ZIC2,TLX1
