# Supplementary material for: The transcriptional landscape analysis of basal cell carcinomas reveals novel signalling pathways and actionable targets
Source: Life Sci Alliance. 2021 May 10;4(7):e202000651. doi: 10.26508/lsa.202000651 (PMC8200290; doi:10.26508/lsa.202000651)
Supplement: Supplementary file 11 [file LSA-2020-00651_TableS11.xlsx]

## Sheet: TableS11
Supplementary Table 11. Differentially-expressed genes between advanced BCC vs. non-advanced BCC using edgeR. FDR<0.05 and FC>2 or FC<0.5
Genes	logFC	logCPM	LR	PValue	FDR
ABCC9	1.22824	3.45952	9.83056	0.00171636	0.00869485
ABHD16A-7	1.34869	-0.245567	7.72801	0.00543706	0.020876
AC007750.5	1.59829	3.87382	22.6139	1.98042e-06	6.94527e-05
ACACA-2	1.11015	1.37875	13.8378	0.000199288	0.00182663
ACAN	1.40104	1.85968	6.41775	0.0112985	0.0363952
ACKR4	1.90103	3.05283	33.8674	5.89986e-09	1.23009e-06
ADAM12	2.77736	5.73852	45.3936	1.6116e-11	1.35312e-08
ADAMTS12	2.66551	3.9665	34.7932	3.66643e-09	8.574e-07
ADAMTS16	1.34939	1.01043	8.25267	0.00406922	0.0169233
ADAMTS2	1.57424	6.90478	21.7373	3.12651e-06	9.74852e-05
ADAMTS4	1.77794	3.76322	20.1118	7.30452e-06	0.000175076
ADAMTS5	1.12592	3.91159	7.18766	0.00734067	0.0262948
ADH7	1.79407	1.42791	8.73588	0.00312008	0.0137913
ADM	1.85089	4.76361	56.3132	6.1799e-14	1.33679e-10
ADORA3	1.21887	1.15969	9.75799	0.00178545	0.0089782
ADRA2A	1.1135	3.30392	6.87371	0.00874731	0.0300342
ADRA2C	1.75457	1.22816	20.96	4.68978e-06	0.000130687
AEBP1	1.23065	8.98812	25.5136	4.39277e-07	2.41237e-05
AFF3	1.19685	2.21178	8.93873	0.00279186	0.012674
AGR2	1.43387	3.92521	7.74392	0.00538936	0.0207435
ALDH1B1	1.61994	3.56363	22.6118	1.98264e-06	6.94527e-05
ALDH1L2	1.17598	4.41551	14.1082	0.000172587	0.00164962
ALOX5AP	1.21674	3.4103	11.9387	0.000549803	0.00377853
AMPH	1.50802	1.87038	15.1648	9.85249e-05	0.00110929
ANGPTL2	1.32156	6.5507	20.5583	5.78438e-06	0.000149401
ANO2	1.30444	0.835143	9.08226	0.002581	0.0119455
ANPEP	1.20209	5.69975	13.7019	0.000214232	0.0019275
ANTXR1	1.27379	8.26965	25.595	4.21123e-07	2.35082e-05
ANTXR2	1.42524	4.59935	19.4104	1.0543e-05	0.000226554
ANXA1	1.5264	8.90876	19.5173	9.96941e-06	0.000219361
ANXA5	1.00428	7.92834	27.8297	1.32475e-07	1.03911e-05
APLN	2.21755	2.32555	40.8988	1.60319e-10	8.66974e-08
APLNR	1.0067	4.63937	7.75678	0.00535114	0.0206463
AQP9	1.35894	4.02703	6.76413	0.00930085	0.0314702
ARL5B	1.06215	6.20671	32.6754	1.08905e-08	1.82972e-06
ARSB	1.26279	4.01839	27.5121	1.56112e-07	1.17458e-05
ARSE	1.00293	0.649595	6.90231	0.00860842	0.0297046
ASPN	2.26265	6.45319	23.5998	1.18597e-06	4.89815e-05
ATP5J2	1.03473	4.79107	17.3613	3.09055e-05	0.000485318
AVPR1A	1.07213	2.43685	6.84406	0.00889363	0.030452
AXL	1.12794	5.79663	29.5615	5.41714e-08	5.56801e-06
BAG2	1.65643	2.47789	38.1627	6.50834e-10	2.39631e-07
BAG6-5	2.34588	1.14378	37.2939	1.01601e-09	3.03139e-07
BCAT1	2.09328	4.19937	23.9668	9.80128e-07	4.26434e-05
BCL2A1	1.23423	3.18336	6.90683	0.00858669	0.0296474
BEND6	1.21536	2.75431	13.4184	0.000249175	0.00213675
BFAR	1.02513	0.00610235	7.30164	0.00688919	0.0250618
BICD1	1.0102	4.06703	20.7773	5.15908e-06	0.00013863
BIK	1.07251	2.35895	13.3165	0.000263077	0.00221305
BIRC5	1.3867	5.14213	44.7465	2.24262e-11	1.76403e-08
BLOC1S1	1.01003	2.33825	9.3393	0.00224291	0.0106984
BMPR1B	1.17339	1.2648	9.93887	0.00161825	0.00832208
BOLA2B	1.82389	0.403538	25.7041	3.97977e-07	2.25803e-05
BVES	1.05362	2.19576	12.7613	0.00035387	0.00273747
C10orf55	1.54501	5.2592	22.5795	2.01623e-06	7.0203e-05
C11orf96	1.03197	3.18914	10.5616	0.0011546	0.00648497
C12orf57	1.21185	6.71737	23.0901	1.54588e-06	5.82822e-05
C14orf37	1.33882	2.70858	30.2853	3.72942e-08	4.19075e-06
C19orf10	1.00202	5.73578	31.2851	2.2278e-08	2.96373e-06
C1QA	1.41991	5.06324	13.4828	0.000240765	0.00208427
C1QB	1.51085	5.00642	13.429	0.000247769	0.00212998
C1QC	1.55779	5.04454	15.6963	7.43696e-05	0.000914687
C1QTNF3	1.00568	3.23883	9.01914	0.00267166	0.0122602
C1QTNF6	1.46543	5.95053	26.407	2.76533e-07	1.70907e-05
C1R-2	1.40588	7.166	19.0108	1.29983e-05	0.000267471
C3AR1	1.63572	2.80949	17.2828	3.22083e-05	0.000498983
C3orf80	2.28513	1.48044	26.8076	2.24755e-07	1.50312e-05
C5AR1	1.702	3.01797	18.1087	2.08645e-05	0.000372227
C6orf48-5	1.14364	2.23444	7.17696	0.00738457	0.026392
CALU	1.30105	7.79815	39.217	3.79233e-10	1.60837e-07
CAMK1D	1.00598	5.54847	12.7623	0.000353681	0.00273747
CARD6	1.02851	3.7561	9.22978	0.0023811	0.011194
CASS4	1.4955	1.26007	9.91603	0.00163845	0.00839356
CCDC147	1.32267	1.49729	9.72923	0.0018136	0.00909548
CCDC80	1.23483	6.96415	10.7108	0.00106511	0.00611917
CCNB2	1.00025	4.65597	28.6148	8.83048e-08	7.64057e-06
CCR1	1.61147	2.63155	13.1497	0.000287572	0.0023585
CCRL2	1.15639	0.928437	9.57264	0.00197499	0.00972046
CD14	1.61781	5.24385	22.799	1.79857e-06	6.47074e-05
CD163	1.53744	4.97436	11.522	0.000687766	0.0044526
CD180	1.34549	0.674126	7.70872	0.00549547	0.0210444
CD248	1.00538	5.539	13.5329	0.000234421	0.002054
CD55	1.00084	6.08948	32.5168	1.18164e-08	1.92624e-06
CD68	1.3713	5.65002	23.2564	1.41775e-06	5.48088e-05
CD86	1.13377	2.82532	10.6079	0.00112606	0.00637248
CD93	1.15475	5.85038	10.0965	0.00148554	0.0078185
CDH11	1.18452	6.96849	12.4224	0.000424213	0.00312118
CDH2	2.33082	2.43758	27.3703	1.6799e-07	1.23553e-05
CDK14	1.21279	4.4153	28.054	1.17976e-07	9.47974e-06
CDR1	1.26862	0.289722	11.3409	0.000758187	0.00480602
CDSN-3	1.67189	1.18449	7.44469	0.00636239	0.0235917
CDYL2	1.29379	1.22334	7.58438	0.00588764	0.0222312
CEACAM1	1.37479	2.33345	10.1454	0.0014466	0.00767427
CEACAM5	2.16992	3.57334	17.4274	2.98499e-05	0.000471307
CEACAM6	1.70934	3.74661	10.5471	0.0011637	0.00651919
CERCAM	1.31807	5.99663	31.2701	2.24509e-08	2.96373e-06
CHAC2	1.00901	1.45884	12.7084	0.000364014	0.00278975
CHN1	1.02334	4.24884	12.2189	0.000473072	0.00338286
CHPF	1.01535	6.20538	26.5436	2.57654e-07	1.64142e-05
CHST11	1.42716	4.6267	26.3117	2.90528e-07	1.77028e-05
CHST15	1.08008	4.95295	15.902	6.67088e-05	0.000852582
CHSY3	1.56042	2.12197	21.879	2.90392e-06	9.20374e-05
CKAP2L	1.10547	2.9504	19.0724	1.25852e-05	0.000260511
CLDN17	3.65159	0.941784	21.5801	3.39363e-06	0.000103029
CLEC11A	1.02803	4.69237	14.5032	0.000139925	0.00143533
CLEC4D	1.45456	-0.491796	6.97606	0.00826074	0.0288094
CLEC4E	1.11796	0.659162	6.00333	0.0142789	0.0435334
CLIC1-4	1.49633	0.594433	12.1514	0.000490514	0.00347093
CNIH1	1.08567	5.71366	21.006	4.57836e-06	0.000128263
CNN3	1.06808	7.40506	24.1213	9.04528e-07	4.03424e-05
CNTN1	1.41232	4.92932	19.3606	1.08215e-05	0.000230339
COL10A1	3.26799	5.90681	43.0383	5.36776e-11	3.71557e-08
COL11A1	1.84406	7.61821	16.7594	4.24321e-05	0.000617048
COL12A1	1.54034	8.52384	26.97	2.06642e-07	1.41902e-05
COL15A1	1.21043	6.78689	11.4169	0.000727797	0.0046543
COL1A1	2.2487	12.1255	34.6056	4.03734e-09	9.02607e-07
COL1A2	2.19143	11.8226	31.0366	2.53211e-08	3.22193e-06
COL24A1	1.07571	2.14498	8.48981	0.0035714	0.015343
COL2A1	1.49481	1.37243	9.27078	0.00232839	0.0109999
COL3A1	2.23516	12.0612	28.5308	9.22213e-08	7.8737e-06
COL4A1	1.42403	8.50626	21.5134	3.51367e-06	0.000105214
COL4A2	1.00327	8.76774	10.8075	0.00101089	0.00588241
COL5A1	1.56646	8.98336	29.7099	5.01773e-08	5.21683e-06
COL5A2	1.86345	8.99092	39.8362	2.76181e-10	1.29171e-07
COL5A3	1.21778	6.88133	23.4862	1.25814e-06	5.11083e-05
COL6A1	1.47649	10.5206	27.5177	1.55663e-07	1.17458e-05
COL6A2	1.30628	10.4755	22.7888	1.80816e-06	6.49174e-05
COL6A3	1.56829	9.91608	20.7932	5.1165e-06	0.000138264
COL8A1	3.0354	3.42492	41.6051	1.11699e-10	6.90342e-08
COL8A2	1.20256	5.2919	17.2561	3.26655e-05	0.000502914
COLEC12	1.20373	4.44471	13.0252	0.000307321	0.00246441
COMMD1	1.04851	4.50362	23.2576	1.41687e-06	5.48088e-05
COPZ2	1.30005	4.40793	22.4327	2.17638e-06	7.45788e-05
CORIN	1.34579	3.17343	8.48122	0.00358832	0.0153893
COX7A1	1.6559	2.98508	24.6602	6.83831e-07	3.30738e-05
CPED1	1.25512	2.75695	9.38944	0.00218238	0.0104731
CPXM1	1.02398	5.55681	8.31864	0.00392403	0.0164779
CPXM2	1.03655	4.74336	11.1695	0.000831516	0.00513723
CR1	1.24728	1.01782	6.83204	0.00895369	0.0306092
CRABP1	1.21751	4.19407	11.865	0.000571973	0.00389985
CRCT1	1.00744	6.04355	6.50521	0.0107559	0.0351123
CREB3L1	1.69721	4.44696	24.6791	6.77141e-07	3.29308e-05
CREB3L2	1.02345	6.02085	28.2901	1.04426e-07	8.77233e-06
CRISP3	4.05195	3.44997	33.6643	6.54931e-09	1.28791e-06
CRISPLD2	1.42407	6.08127	25.6345	4.12602e-07	2.3114e-05
CSTB	1.18149	8.21467	13.1585	0.00028622	0.00234964
CT45A1	4.33387	-0.393834	5.74004	0.0165824	0.0489997
CTAG2	3.97519	2.4821	6.93314	0.00846129	0.0293161
CTB-113P19.1	1.58081	6.50435	18.5318	1.67092e-05	0.000316915
CTD-2201I18.1	1.79497	1.71416	12.3727	0.000435657	0.00317838
CTDP1-2	1.27823	-0.0669656	6.77742	0.00923184	0.0312942
CTGF	1.91691	6.83758	27.8341	1.32174e-07	1.03911e-05
CTHRC1	1.95088	6.24185	28.8898	7.66145e-08	7.01488e-06
CTSK	1.4865	7.7534	22.629	1.96497e-06	6.92543e-05
CTSS	1.17583	5.71967	8.5209	0.00351091	0.0151587
CUTA	1.21986	1.102	10.4928	0.00119841	0.00667808
CXCL17	1.87076	0.518366	8.35429	0.00384778	0.016244
CXCL3	1.50853	0.591758	6.88696	0.00868268	0.0298715
CXCL5	2.62485	3.32618	10.023	0.001546	0.00804136
CXCR1	2.22675	1.98796	17.4497	2.95018e-05	0.000467518
CXCR2	1.28803	3.12235	12.3955	0.000430358	0.00315298
CYBB	1.406	4.82475	9.53008	0.00202132	0.00989782
CYR61	1.0007	6.49972	10.3045	0.00132709	0.00721169
DAB2	1.38017	5.63057	18.0338	2.17018e-05	0.00038011
DACT1	1.20667	4.42479	11.244	0.000798793	0.00498659
DAXX-5	1.62668	0.0905611	27.0945	1.93752e-07	1.35055e-05
DCN	1.27306	9.86881	13.8132	0.000201908	0.00184089
DEFB1	1.65256	5.25419	10.8803	0.000971899	0.00571871
DEFB4B-2	2.83087	3.22673	8.00133	0.00467431	0.0187416
DGKI	1.90683	1.67592	16.1623	5.81403e-05	0.000779622
DHX16-7	2.00982	0.277577	19.0007	1.30672e-05	0.000267917
DIO2-AS1	1.25802	2.11814	7.90835	0.00492071	0.0194521
DKK1	1.84604	0.0946972	9.67713	0.00186576	0.00930729
DLGAP5	1.04263	4.30299	19.2445	1.15001e-05	0.000242105
DMBT1	2.06577	2.79411	20.5696	5.75018e-06	0.000149186
DMRTA1	1.47133	1.45831	11.8668	0.000571421	0.00389832
DNAJC1	1.07824	5.22375	36.1096	1.86523e-09	4.89057e-07
DOK5	1.71463	0.45439	16.0097	6.30193e-05	0.000822742
DPP4	1.30848	6.51832	12.4621	0.0004153	0.00307521
DPYSL3	1.22853	7.02169	18.2388	1.94871e-05	0.000354599
DRD1	1.51591	2.50274	7.11141	0.0076595	0.0272116
DSC2	1.03051	8.25774	11.6439	0.000644147	0.00424426
ECM1	1.27509	5.97683	33.7535	6.25561e-09	1.27574e-06
EDNRA	1.33497	4.86181	18.1552	2.03608e-05	0.000365123
EGFL6	2.72639	3.02615	44.1853	2.98717e-11	2.24752e-08
EGR1	1.10102	6.9115	8.64961	0.00327131	0.0143208
EHD4	1.03323	5.50278	24.0154	9.55701e-07	4.22049e-05
EHMT2-5	1.18112	1.74935	5.96607	0.0145837	0.0442975
EIF3CL	1.10075	2.68592	15.6233	7.72967e-05	0.000940604
ELN	1.28449	6.61301	8.44193	0.00366667	0.0156619
EMILIN1	1.41361	5.72791	18.6906	1.53737e-05	0.000300093
EMP1	1.19311	8.1058	19.0462	1.27593e-05	0.00026317
ENPP1	1.61713	3.45122	18.2641	1.92295e-05	0.000350761
EPB41L3	1.06815	4.3535	10.4925	0.00119859	0.00667808
EPDR1	1.16243	2.70379	10.8362	0.000995347	0.00582892
ERO1L	1.50327	5.52988	30.7754	2.89693e-08	3.53038e-06
ETV1	1.75379	3.79185	32.906	9.67247e-09	1.641e-06
EVI2A	1.06156	3.03247	8.03905	0.00457796	0.018458
F13A1	1.42789	6.42641	12.4686	0.000413848	0.00306934
FAM110B	1.25797	3.54489	18.3996	1.79091e-05	0.00033384
FAM171A1	1.24635	4.41287	10.7698	0.00103171	0.00597871
FAM196B	1.42417	-0.351847	7.02578	0.00803444	0.0282064
FAM198B	1.82547	5.89576	25.2977	4.91285e-07	2.59991e-05
FAM211A	1.01769	4.91222	8.73983	0.00311334	0.0137721
FAM25A	1.39002	5.07861	5.71352	0.0168348	0.0495368
FAM26E	1.19281	2.90418	8.32221	0.00391632	0.0164535
FAM3B	1.96153	1.31366	18.7687	1.4757e-05	0.00029252
FAM3D	2.16962	2.13296	21.0051	4.58054e-06	0.000128263
FAM46A	1.18605	4.83515	37.7165	8.18106e-10	2.72256e-07
FAM83D	1.1779	4.67514	13.549	0.000232414	0.0020447
FAP	1.91647	5.58013	31.2601	2.25665e-08	2.96373e-06
FBLN2	1.06528	7.58398	10.9618	0.000930118	0.00555172
FBN1	1.79155	7.49598	27.2344	1.80221e-07	1.28873e-05
FCGR1A	1.23873	1.82041	10.5335	0.00117228	0.00655875
FCGR2A	1.31652	4.11131	10.8273	0.00100014	0.00584313
FCGR3A	1.72305	4.44264	16.7601	4.24163e-05	0.000617048
FCGR3B	1.8484	2.69648	11.2174	0.000810322	0.0050423
FDCSP	2.16646	2.14128	6.02378	0.0141144	0.0431537
FERMT2	1.06305	5.5283	27.5812	1.50636e-07	1.14835e-05
FFAR2	1.41286	1.83601	7.26358	0.00703667	0.0254801
FGF12	1.93256	2.81384	25.1597	5.27722e-07	2.72604e-05
FGF5	2.48595	4.07259	8.58496	0.0033895	0.0147563
FGFBP1	1.13833	6.06822	6.1783	0.0129327	0.0404218
FKBP10	1.35598	6.43863	25.2565	5.01907e-07	2.6459e-05
FKBP14	1.06367	4.90335	31.903	1.62064e-08	2.39455e-06
FLOT1-7	1.35831	0.384808	22.8318	1.7682e-06	6.40139e-05
FMOD	1.13905	6.55355	14.2651	0.000158779	0.00155236
FN1	2.57888	10.3319	50.4357	1.23132e-12	1.52199e-09
FNDC3B	1.05114	6.05241	29.8545	4.65706e-08	5.06858e-06
FOLR2	1.59959	3.35837	13.2409	0.000273908	0.00227884
FOXC2	2.26795	-0.0689256	8.11154	0.00439843	0.0179471
FOXF2	1.32014	2.09044	15.7237	7.32991e-05	0.000907326
FPR1	1.9711	3.20722	13.3726	0.000255325	0.00216858
FPR2	2.35237	1.80833	9.52461	0.00202735	0.00991499
FPR3	1.4001	3.88026	12.321	0.000447895	0.00324031
FRK	1.07642	3.06525	12.501	0.000406744	0.00302479
FSTL1	1.33153	8.96078	23.895	1.01736e-06	4.36861e-05
FUT2	1.30903	3.48844	9.44454	0.00211778	0.0102484
FXYD6	1.20281	5.79624	14.5322	0.000137783	0.00142094
FZD1	1.42226	5.75239	33.3195	7.81927e-09	1.45497e-06
GABRB2	1.77017	1.72436	8.98204	0.00272647	0.0124424
GAD1	1.77567	1.63974	11.774	0.000600632	0.00403962
GALNT1	1.10048	6.80131	26.5509	2.56689e-07	1.64142e-05
GALNT10	1.05777	5.30906	30.8391	2.80329e-08	3.45949e-06
GALNT12	1.07302	2.03462	6.82549	0.00898658	0.0306814
GALNT5	2.25336	2.47772	30.5381	3.27369e-08	3.87557e-06
GAPDH	1.0913	11.2334	26.939	2.09977e-07	1.43575e-05
GBA-2	1.6537	0.930857	14.4829	0.000141437	0.00144569
GBP6	1.7787	4.4043	12.5603	0.00039402	0.00295174
GDF10	2.03495	2.12186	23.4466	1.28428e-06	5.15649e-05
GDI2	1.05784	8.05464	51.1064	8.74935e-13	1.16467e-09
GDNF	1.71804	0.83997	14.3373	0.00015281	0.00151714
GFAP	1.5354	2.35144	8.20992	0.0041662	0.0172187
GFPT2	1.9609	3.72094	39.2075	3.81064e-10	1.60837e-07
GFRA3	1.08698	4.43689	6.41747	0.0113003	0.0363952
GGH	1.02178	5.24375	15.9742	6.42108e-05	0.00083296
GJA5	1.30945	2.43079	13.073	0.000299584	0.00241918
GJB2	1.06719	10.3126	11.9188	0.00055571	0.00381307
GLIPR2	1.07229	4.78185	17.6844	2.60761e-05	0.00043099
GLIS3	2.09331	2.77933	37.8292	7.72173e-10	2.67249e-07
GLT8D2	1.47141	4.17547	20.7389	5.26365e-06	0.000140351
GLUD2	1.67407	0.571008	15.1946	9.69798e-05	0.00109904
GNS	1.00985	6.92859	39.8806	2.69973e-10	1.29171e-07
GPANK1-3	1.80307	0.480028	17.8544	2.38465e-05	0.000402405
GPC6	1.62321	3.64005	12.0729	0.000511596	0.00358283
GPR12	2.25232	2.29218	10.0912	0.00148981	0.00783859
GPR176	1.43948	4.24519	22.2656	2.37418e-06	7.93151e-05
GPR34	1.54016	2.12177	11.9646	0.000542199	0.00374262
GPR39	1.35393	2.83914	14.7903	0.000120149	0.00127871
GPR65	1.10355	2.09685	7.56757	0.00594279	0.0223857
GPRC5A	1.19553	3.29409	7.31364	0.00684332	0.024926
GPX7	1.21689	3.9617	19.1858	1.18591e-05	0.000248453
GPX8	1.39256	5.39026	41.4598	1.20322e-10	6.94057e-08
GREM1	2.88158	1.33128	25.3121	4.87633e-07	2.59643e-05
GREM1-2	1.86619	1.18457	8.33508	0.00388869	0.0163683
GSDMD	1.2087	1.46868	6.02694	0.0140892	0.0431032
GSTO1	1.08184	6.61024	22.4241	2.18614e-06	7.4765e-05
GUCY1A2	1.67821	3.07309	22.0902	2.60138e-06	8.4863e-05
GUCY1A3	1.64829	5.34408	23.4642	1.27263e-06	5.13353e-05
GUCY1B3	1.38438	3.76731	22.0977	2.59122e-06	8.47657e-05
GXYLT2	2.4028	2.10051	33.6762	6.50917e-09	1.28791e-06
H3F3C	1.24405	2.29675	47.0999	6.746e-12	7.29623e-09
HAS2	1.46085	3.20481	12.6881	0.000367981	0.00281002
HAVCR2	1.07836	2.88487	10.8946	0.000964467	0.00569317
HBA1	3.11523	1.78892	39.5297	3.2311e-10	1.47143e-07
HBA2	2.89234	4.43497	33.3793	7.58272e-09	1.44197e-06
HBB	2.7442	6.35612	30.5272	3.29217e-08	3.87557e-06
HEPHL1	1.65638	4.83068	9.06921	0.00259949	0.0120054
HIF1A	1.02994	7.57843	14.9947	0.000107812	0.00118306
HIF1A-AS1	1.05768	2.66022	7.00842	0.00811273	0.0284077
HIST1H2BH	1.65684	0.527462	11.8306	0.000582653	0.00395341
HLA-DPB1-8	1.71084	0.325341	7.64608	0.00568959	0.0216289
HLA-E-5	1.659	1.59095	14.0054	0.00018229	0.00170792
HMOX1	1.6856	5.47365	26.784	2.27516e-07	1.5143e-05
HOXA11	1.31457	0.256195	6.69208	0.0096842	0.0324477
HOXB5	1.43738	-0.441619	5.8497	0.0155797	0.04654
HS3ST3B1	1.11185	2.45952	8.92772	0.00280875	0.0127239
HS6ST2	1.75623	0.452519	10.7829	0.00102441	0.00594767
HSPA13	1.0604	5.07464	21.7275	3.14257e-06	9.76019e-05
HSPA1B-4	1.33418	0.377178	16.7748	4.20875e-05	0.000614102
HTR2B	1.33458	-0.0914726	10.9114	0.000955751	0.00565638
HTRA1	1.03794	9.03044	13.1234	0.000291627	0.00238141
HTRA3	1.75973	5.48313	21.0668	4.4354e-06	0.000126034
IFI27L2	1.92648	0.405679	12.2455	0.000466383	0.00334331
IGF2	1.50371	-0.193423	6.88405	0.00869683	0.0299046
IGHMBP2	1.11678	5.26934	20.131	7.23148e-06	0.000173565
IGJ	1.9384	5.26096	9.72967	0.00181317	0.00909548
IGSF21	1.39315	0.858602	14.8052	0.000119204	0.00127334
IKBIP	1.05636	4.36926	27.2493	1.78844e-07	1.28804e-05
IL11	1.43684	2.42423	16.364	5.22693e-05	0.000724196
IL13RA1	1.0341	6.72039	17.6302	2.68301e-05	0.000440632
IL1A	1.7467	1.93358	10.3095	0.0013235	0.00720453
IL1B	1.97371	4.7013	8.74498	0.00310455	0.0137504
IL1RN	1.05897	6.74071	11.0212	0.000900745	0.00542548
IL20	1.19148	2.01288	9.30917	0.0022801	0.0108309
IL24	1.46733	4.08253	6.40883	0.0113554	0.0365113
IL36A	3.88371	0.992785	18.2283	1.95941e-05	0.000355426
IL6	2.80759	2.81269	18.0578	2.14297e-05	0.000379183
IL7R	1.13473	4.94276	5.86515	0.0154435	0.0462451
INHBA	2.18623	4.80435	31.5848	1.90922e-08	2.6861e-06
ISLR	1.91441	6.57525	40.9964	1.52512e-10	8.51363e-08
ITGA1	1.38375	4.58356	18.5747	1.63372e-05	0.000311752
ITGA11	1.33152	5.083	11.07	0.000877345	0.00532584
ITGA5	1.21575	6.4213	25.0526	5.57876e-07	2.8478e-05
ITGAV	1.0909	7.80767	24.0996	9.148e-07	4.06956e-05
ITGB1	1.18061	8.8858	17.9743	2.23906e-05	0.000387082
ITGB3	1.31993	2.82397	11.5875	0.000663975	0.00433261
ITGB5	1.07861	7.51266	17.3075	3.17933e-05	0.000496107
JAKMIP2	1.19892	1.69843	7.56332	0.00595682	0.022419
KCND2	2.49379	1.12959	20.1062	7.32597e-06	0.000175105
KCNE4	1.40426	2.31914	17.64	2.6691e-05	0.000439056
KCNJ8	1.27806	2.57474	15.8788	6.75313e-05	0.000859286
KCNK2	1.1152	2.37285	7.18628	0.00734631	0.0263041
KCTD12	1.10981	6.155	8.70332	0.00317632	0.0139756
KDELR3	1.39809	4.30633	39.2355	3.7565e-10	1.60837e-07
KIAA0101	1.21808	3.85173	20.3426	6.47437e-06	0.000160745
KIAA1199	2.1339	5.32783	33.027	9.08858e-09	1.58866e-06
KIAA1324L	1.03452	3.7033	8.35508	0.00384611	0.016244
KIF26B	1.85575	0.480696	14.3298	0.000153419	0.00152058
KLK12	1.98643	2.76877	6.78623	0.00918635	0.0312012
KLK13	1.76933	6.47037	9.80258	0.00174267	0.00879725
KLK9	1.57497	5.33757	8.26074	0.00405115	0.0168888
KPNA2	1.0788	6.40294	37.2072	1.0622e-09	3.11549e-07
KRT13	5.34456	7.71604	53.4311	2.67824e-13	4.21336e-10
KRT16P1	2.29997	5.29692	38.5749	5.2693e-10	2.02634e-07
KRT24	4.62495	1.23021	25.4086	4.63839e-07	2.50836e-05
KRT4	5.70863	5.70989	67.7616	1.84505e-16	6.38571e-13
KRT73-AS1	1.89672	2.34931	13.8716	0.000195729	0.00180213
KRT85	2.30763	6.71125	19.6495	9.30259e-06	0.00020745
KYNU	1.40846	3.21494	10.4427	0.00123136	0.00680569
LAMP5	1.47308	4.12334	13.3649	0.000256375	0.00217266
LAPTM5	1.23518	6.66739	13.6601	0.000219059	0.00195706
LATS2	1.06222	4.59854	19.8793	8.24894e-06	0.000189824
LCE3C	3.22511	1.96363	13.2642	0.000270525	0.0022572
LEPR	1.18358	3.32951	13.082	0.000298146	0.00241772
LEPREL2	1.19912	4.75949	23.4148	1.30567e-06	5.21134e-05
LGALS1	1.37354	8.08329	26.4616	2.68833e-07	1.68556e-05
LGI2	1.82387	2.38575	21.1716	4.19948e-06	0.000120318
LHFPL2	1.3205	5.17935	25.8302	3.72811e-07	2.1436e-05
LIMS1	1.02305	6.25014	28.2123	1.08709e-07	8.95816e-06
LIN7A	2.53734	0.669209	33.4569	7.28593e-09	1.40092e-06
LINC00152	1.56957	3.53966	33.2173	8.24121e-09	1.48556e-06
LINC00346	1.02181	1.42402	11.8245	0.000584567	0.00395961
LINC00654	1.24528	0.10554	8.25825	0.00405672	0.0168998
LINC00984	1.34511	4.26278	35.1979	2.97841e-09	7.15854e-07
LINC01127	1.58843	1.35193	9.90824	0.00164541	0.00841921
LIPG	1.02033	5.50238	14.3978	0.000147976	0.00148706
LMCD1	1.32121	4.39779	22.9466	1.66561e-06	6.14571e-05
LOC100132891	1.34336	2.94156	15.6184	7.74959e-05	0.000940604
LOC100505902	1.54904	-0.21824	9.29486	0.00229798	0.0108957
LOC100506621	1.31543	5.32676	9.07894	0.0025857	0.011964
LOC100507156	1.63399	3.05822	23.5324	1.22827e-06	5.04873e-05
LOC101448202	1.66489	3.8756	24.1366	8.97405e-07	4.01726e-05
LOC101927112	2.03263	1.51492	11.5281	0.000685504	0.00444793
LOC101927229	3.12821	1.72287	33.4728	7.22682e-09	1.40092e-06
LOC101928188	1.43773	0.778399	16.1223	5.938e-05	0.00079044
LOC101928352	1.0247	1.2721	10.8904	0.000966621	0.00569928
LOC101929319	1.57725	0.995524	12.6123	0.000383208	0.00289731
LOC101929427	2.17761	0.191261	20.4617	6.08372e-06	0.000154423
LOC102723954	1.24347	2.32254	23.5062	1.24513e-06	5.08182e-05
LOC284889-2	1.9098	3.57053	28.6936	8.47844e-08	7.44768e-06
LOC440934	1.21571	0.841743	13.5676	0.000230124	0.00202955
LOC642934	1.41384	0.590407	6.89538	0.00864186	0.0297903
LOX	2.37214	5.72661	54.1354	1.87141e-13	3.34923e-10
LOXL2	1.6185	6.87682	31.1193	2.42649e-08	3.1104e-06
LPAR1	1.37625	4.73733	18.5482	1.65659e-05	0.00031468
LPCAT1-2	1.48977	0.04475	14.2886	0.000156812	0.00154096
LRCH2	1.0192	1.46304	8.10641	0.00441089	0.0179791
LRRC15	2.12989	6.48294	25.3062	4.89129e-07	2.59643e-05
LRRC17	1.42656	2.71214	13.552	0.00023204	0.00204245
LRRC25	1.12771	1.73321	6.68285	0.00973448	0.0325618
LRRC26	2.13207	-0.318553	6.14258	0.0131964	0.0410137
LRRC32	1.36221	4.99946	21.7679	3.07703e-06	9.66818e-05
LRRC55	3.2128	2.59098	43.2776	4.74985e-11	3.42484e-08
LRRC59	1.06664	6.85889	38.4377	5.65309e-10	2.12667e-07
LSM11	1.12251	1.70248	23.2626	1.41318e-06	5.48088e-05
LTF	1.53318	5.86837	6.04936	0.0139113	0.0426386
LUM	2.1239	9.13513	36.5123	1.51703e-09	4.16703e-07
LY6E	1.59068	1.94372	27.0887	1.94329e-07	1.35055e-05
LY86	1.19286	1.43911	10.4293	0.00124029	0.00683976
LY96	1.06924	2.41709	12.6861	0.000368379	0.00281076
LYN	1.41487	4.48395	18.8504	1.41379e-05	0.000283825
LYPD1	1.40864	3.10124	14.4671	0.000142629	0.00145603
LYVE1	1.44576	2.21537	11.4626	0.000710112	0.00456991
LYZ	1.24161	7.36317	6.42263	0.0112675	0.0363506
MAB21L1	1.27228	0.365813	6.57868	0.0103208	0.0340437
MAB21L2	4.49097	0.833113	29.2955	6.21412e-08	6.18019e-06
MAD2L1	1.06826	4.50876	26.4248	2.73996e-07	1.70557e-05
MAFG-AS1	1.12589	1.98915	14.1931	0.000164973	0.00159668
MAGEA12	5.14113	0.80298	10.8942	0.000964666	0.00569317
MAL	2.27357	3.5672	27.7662	1.36899e-07	1.06714e-05
MAN1A1	1.31936	5.67523	14.4976	0.000140335	0.00143783
MBNL1-AS1	1.04303	3.95092	10.0073	0.00155921	0.00809302
MCM10	1.0873	3.51687	26.2853	2.94523e-07	1.78832e-05
MED12L	1.72716	3.72081	21.2832	3.96195e-06	0.000115036
MEDAG	1.35654	3.6109	11.8593	0.000573754	0.00390744
MEGF10	2.09412	2.56694	31.242	2.27781e-08	2.96373e-06
MFAP5	2.15861	4.59888	20.3392	6.48575e-06	0.000160796
MIF-2	2.01806	3.52297	29.255	6.34507e-08	6.26617e-06
MIR1244-1	1.73371	1.31051	29.4689	5.68219e-08	5.78414e-06
MIR4435-1HG	1.95838	3.19175	45.357	1.64204e-11	1.35312e-08
MKX	1.32676	1.40655	11.5353	0.000682855	0.00443407
MMP1	1.90243	8.89568	7.72505	0.00544597	0.0209056
MMP11-2	2.25894	3.16129	24.143	8.94422e-07	4.01726e-05
MMP12	1.16979	2.8649	7.02222	0.00805045	0.0282525
MMP13	2.2704	4.41462	12.1592	0.000488453	0.00346137
MMP14	1.17133	9.06287	24.8507	6.19468e-07	3.10722e-05
MMP16	2.1684	2.64728	30.5657	3.22743e-08	3.87557e-06
MMP2	1.32573	9.06848	14.9245	0.000111901	0.00121637
MMP3	2.63952	6.72702	16.246	5.56255e-05	0.000753797
MMP7	1.46729	3.985	8.56631	0.0034244	0.0148781
MN1	1.0576	3.72889	12.1249	0.000497537	0.00350565
MNDA	1.11709	3.58747	8.09341	0.00444266	0.0180648
MOB1A	1.07055	5.27519	19.3489	1.08881e-05	0.000231473
MPEG1	1.0218	5.08229	6.10466	0.0134826	0.041634
MRC1	1.14082	4.22845	7.12688	0.00759368	0.0270083
MRGPRF	1.5156	4.00354	20.919	4.79112e-06	0.000132445
MRPL54	1.29789	4.67993	22.2993	2.33293e-06	7.84931e-05
MS4A4A	1.325	2.72173	8.44163	0.00366726	0.0156619
MS4A6A	1.01	4.5928	9.08514	0.00257694	0.0119299
MS4A7	1.20864	3.67608	10.5543	0.00115915	0.00650005
MSR1	2.13466	3.82806	29.8593	4.64572e-08	5.06858e-06
MST4	1.09323	4.41939	21.0326	4.51536e-06	0.000127054
MTHFD2	1.00186	5.4345	31.9689	1.56658e-08	2.33705e-06
MUC5B	5.82536	4.60816	59.0001	1.57668e-14	4.5474e-11
MUC7	9.524	6.17132	31.2885	2.22391e-08	2.96373e-06
MXD1	1.09733	5.37009	18.603	1.60968e-05	0.000308819
MXRA5	1.15535	8.26589	19.7095	9.01524e-06	0.000202609
MYADM	1.06542	6.05961	18.9422	1.34742e-05	0.000274319
MYEOV2	1.08365	5.6597	13.0349	0.00030574	0.00245628
NAMPT	1.09157	7.61636	9.64325	0.00190049	0.00942726
NCEH1	1.13134	3.16215	11.3906	0.000738175	0.00471022
NDNF	1.29069	0.987752	7.76199	0.0053357	0.0206085
NDUFA11	1.38418	6.89489	23.1304	1.51375e-06	5.73569e-05
NDUFA13	1.36639	7.1001	24.6838	6.75485e-07	3.29308e-05
NDUFB1	1.04475	5.41977	13.6392	0.000221508	0.00197587
NETO1	3.51339	1.24505	27.9966	1.21531e-07	9.6472e-06
NETO2	1.13683	4.57177	11.3158	0.000768512	0.00484731
NID2	1.82955	4.8155	38.9923	4.25473e-10	1.71228e-07
NME1	1.23	4.59692	18.0397	2.16343e-05	0.000379697
NNMT	1.58418	6.23447	26.3773	2.80828e-07	1.72944e-05
NOMO3	1.01989	0.309827	7.35922	0.00667199	0.0244409
NRG1	1.04434	2.3837	6.34635	0.0117623	0.0374787
NRK	1.66497	1.35269	11.7206	0.000618113	0.00411244
NRP2	1.24711	6.91119	14.0102	0.000181824	0.00170742
NT5E	1.4408	4.77272	22.9004	1.70619e-06	6.23755e-05
NTM	1.41719	3.82215	24.2708	8.36998e-07	3.86247e-05
OLFML2B	1.74381	5.49653	21.5119	3.51641e-06	0.000105214
OLFML3	1.25011	5.37231	15.8465	6.86923e-05	0.000868312
OLR1	2.14184	1.8032	28.6566	8.6421e-08	7.54816e-06
OMD	1.24709	3.76247	7.13431	0.00756228	0.0269159
OSM	1.86961	2.67856	7.53005	0.00606783	0.0227379
P2RY12	1.59797	0.110228	9.25574	0.00234758	0.0110695
P4HA1	1.32084	6.27589	34.8421	3.57566e-09	8.47628e-07
P4HA3	1.24605	2.92718	12.7163	0.000362481	0.00278545
PABPC3	2.79273	0.620219	81.444	1.80299e-19	1.04002e-15
PAM	1.21368	7.20108	20.6905	5.39832e-06	0.000142841
PAPSS2	1.2178	4.21741	17.6603	2.6408e-05	0.000435644
PAX9	1.52409	1.03644	7.13005	0.00758025	0.0269744
PCDH19	1.04894	1.83239	5.73802	0.0166015	0.0490338
PCDH7	1.24173	4.2208	9.55087	0.00199854	0.0098085
PCDHA10	3.93795	0.558365	16.235	5.5952e-05	0.000756445
PCDHGA10	1.10968	2.10328	6.60934	0.0101445	0.0335983
PCDHGB1	1.43715	2.57431	5.82914	0.0157628	0.0469898
PCDHGC3	1.22923	5.28019	12.5503	0.000396132	0.00296371
PCOLCE	1.47263	6.69697	26.7388	2.32893e-07	1.5266e-05
PCOLCE-AS1	1.25917	4.48503	14.1659	0.000167379	0.00161096
PCSK5	1.21289	3.46267	10.3142	0.00132013	0.00719069
PCSK9	1.42698	3.17533	15.515	8.18539e-05	0.000970193
PDCD1LG2	1.30986	2.33103	15.0211	0.000106316	0.00117184
PDE3A	1.19238	2.85571	9.5243	0.00202769	0.00991499
PDE4D	1.108	3.86508	14.4578	0.000143337	0.00145768
PDGFRA	1.47295	6.38821	18.6075	1.6059e-05	0.000308779
PDGFRB	1.45616	7.56397	22.3311	2.29463e-06	7.77074e-05
PDGFRL	2.25203	3.47708	32.5311	1.17299e-08	1.92624e-06
PDLIM3	1.08904	3.65804	9.98615	0.00157722	0.00815715
PDPN	1.53347	5.14476	21.7299	3.13863e-06	9.76019e-05
PEG10	1.98393	4.48132	27.4988	1.57193e-07	1.17759e-05
PFKFB3	1.33554	6.33029	24.6554	6.85529e-07	3.30738e-05
PHACTR3	1.08936	1.21097	6.17324	0.0129697	0.0404948
PI15	1.44456	4.40147	14.6781	0.000127522	0.00133744
PIGR	4.62704	3.03551	18.2169	1.97123e-05	0.000356571
PIK3AP1	1.3624	3.30083	10.0015	0.00156417	0.00811144
PITX1	1.67372	4.10019	9.86113	0.00168808	0.00858424
PKIA	1.70481	4.98291	22.1766	2.48689e-06	8.19726e-05
PKM	1.11963	9.70531	30.3239	3.65598e-08	4.18105e-06
PLAT	1.36569	4.54251	28.7755	8.12711e-08	7.32498e-06
PLAU	1.63199	7.01647	25.367	4.73961e-07	2.54717e-05
PLAUR	1.13977	4.91613	16.3233	5.34047e-05	0.000733467
PLEK	1.18051	4.90668	5.98471	0.0144304	0.0438872
PLOD1	1.07414	6.67324	45.6976	1.37991e-11	1.25681e-08
PLOD2	2.15281	4.8627	52.2492	4.88849e-13	7.04961e-10
PLTP	1.09101	6.5039	22.9412	1.67037e-06	6.14949e-05
PLXDC2	1.02453	7.25119	30.2505	3.79696e-08	4.21195e-06
POLR2L	1.00044	6.87803	12.3275	0.000446332	0.00323359
POPDC3	1.57875	0.48261	14.4209	0.000146171	0.00147764
POSTN	2.03252	9.73377	25.0666	5.53847e-07	2.8356e-05
PPA1	1.0524	6.64411	24.0627	9.32514e-07	4.13773e-05
PPBP	3.00558	0.670056	17.5127	2.85399e-05	0.000457156
PPEF1	1.1326	0.737071	8.01731	0.00463323	0.0186287
PPIC	1.23883	5.19607	32.9608	9.40368e-09	1.61843e-06
PPP1R18-7	1.40719	-0.0299669	9.89166	0.00166029	0.00847283
PRDM8	2.10672	3.30687	13.7213	0.000212041	0.00191813
PRDX4	1.35866	6.15121	36.8528	1.27392e-09	3.65805e-07
PRKD1	1.01415	2.6064	12.8655	0.000334694	0.00262172
PRKG1	1.51748	3.7008	23.7698	1.08575e-06	4.59387e-05
PRKG1-AS1	1.10436	2.07041	13.0355	0.000305637	0.00245628
PRPF8-2	1.02197	3.18519	6.41373	0.0113241	0.0364584
PRR11	1.07851	4.30286	22.0084	2.71466e-06	8.69947e-05
PRRC2A-3	1.56006	2.01819	17.9974	2.21211e-05	0.000385505
PRRG1	1.13872	3.09869	18.7094	1.52231e-05	0.000299359
PRRX1	1.42962	7.05648	16.8148	4.12098e-05	0.000604352
PRSS23	1.60307	7.09304	29.9782	4.36926e-08	4.81592e-06
PRSS3	1.30507	4.83524	8.30635	0.00395066	0.0165573
PSMB8-5	2.04108	0.427566	24.2228	8.58096e-07	3.94885e-05
PTGIS	1.47408	2.53136	8.83767	0.00295076	0.0132116
PTGS2	1.97636	5.50146	18.3931	1.79705e-05	0.000334027
PTPRD	1.379	2.42583	7.50558	0.00615081	0.0229743
PTPRG	1.05421	5.2872	16.7857	4.1848e-05	0.000611121
PXDN	1.32325	7.0536	19.9777	7.83518e-06	0.000182979
RAB23	1.15241	4.49249	40.4923	1.97397e-10	1.00469e-07
RAB31	1.30881	6.99288	22.3571	2.26377e-06	7.68129e-05
RANBP17	1.29674	0.940326	7.74796	0.00537732	0.0207064
RASSF8	1.15891	4.09479	16.1374	5.89082e-05	0.000785367
RB1	1.02401	5.63827	28.3915	9.91008e-08	8.36556e-06
RCAN2	1.10945	4.09118	12.9187	0.000325316	0.00257647
RCN3	1.31851	5.52779	22.4376	2.17086e-06	7.45373e-05
RFK	1.02614	4.51923	29.7889	4.81752e-08	5.10341e-06
RGS18	1.35302	1.02773	8.76462	0.0030713	0.0136454
RGS4	2.38376	2.67383	36.6038	1.44751e-09	4.04019e-07
RHCG	2.38859	6.24945	15.8376	6.90161e-05	0.000869231
RHOBTB3	1.18773	5.09416	16.9384	3.86131e-05	0.000572579
RIN2	1.00838	6.0913	25.1649	5.26305e-07	2.72604e-05
RNASE1	1.59711	6.02028	20.4873	6.00284e-06	0.00015344
RNASE7	1.40209	4.02066	8.01397	0.00464178	0.0186544
RNF144A	1.05496	5.03008	23.9236	1.00237e-06	4.32567e-05
RNF144A-AS1	1.67282	0.236449	14.2919	0.000156539	0.00154003
RNF150	1.46956	2.65664	15.6854	7.47993e-05	0.000918668
RNH1	1.17685	3.06466	7.6945	0.00553893	0.0211639
ROMO1	1.10816	5.60496	15.2284	9.52624e-05	0.00108531
RP11-133O22.6	1.25059	3.68082	7.74026	0.0054003	0.0207718
RP11-165P7.1	1.16504	1.25651	9.1898	0.00243368	0.0113986
RP11-277P12.20	1.00116	3.35234	11.178	0.000827712	0.00512185
RP11-3P17.4	1.59271	4.3854	31.2878	2.22471e-08	2.96373e-06
RP11-417E7.2	1.86477	0.97156	15.6757	7.51835e-05	0.000922731
RP5-1119D9.4	1.69722	0.833256	13.1236	0.000291593	0.00238141
RPL21P28	1.15225	2.1339	8.57526	0.00340762	0.0148163
RPL22L1	1.1602	5.21727	19.552	9.79002e-06	0.000216092
RPS12	1.04496	10.5619	11.273	0.00078642	0.00493079
RPS18-2	1.6597	5.47404	12.8662	0.000334577	0.00262172
RPS18-4	1.24256	3.52785	13.5412	0.000233381	0.00204929
RPS21	1.0456	8.61266	12.2632	0.000461988	0.0033173
RPS26	1.08333	7.72241	11.1776	0.000827898	0.00512185
RPS29	1.49146	9.2285	31.1663	2.36843e-08	3.05864e-06
RPS9	1.0929	2.4615	9.2582	0.00234443	0.0110576
RPS9-6	1.55806	3.16757	13.4061	0.000250814	0.00214836
RPS9-8	1.2708	2.05437	17.4385	2.96753e-05	0.000469614
RPSAP58	1.76304	6.15265	33.7481	6.27317e-09	1.27574e-06
RRM2	1.16039	5.11657	25.9544	3.49569e-07	2.05061e-05
RUNX2	1.04135	4.16304	16.5882	4.64394e-05	0.000662518
S100A12	1.61604	2.81922	6.94829	0.00838995	0.0291472
S100A13	1.1312	5.88101	20.4582	6.09484e-06	0.000154423
S100A2	1.566	9.55771	15.4032	8.68404e-05	0.00101197
S100A4	1.22827	7.07096	15.9893	6.37001e-05	0.000828198
S100A8	1.86877	11.1312	10.0655	0.00151075	0.00792227
S100A9	1.56197	11.5124	7.21031	0.00724861	0.0260587
S100P	2.05021	4.36467	23.7635	1.08929e-06	4.5976e-05
S1PR3	1.23964	3.98875	16.2817	5.459e-05	0.000745016
SALL1	1.42604	0.702298	8.53898	0.00347621	0.0150352
SCARF2	1.05912	4.75977	14.415	0.000146626	0.00147877
SDS	1.41253	1.33955	12.3645	0.000437578	0.00318431
SEC23A	1.14963	6.36436	34.3331	4.64424e-09	1.01358e-06
SEC24D	1.33896	5.3792	29.3901	5.91785e-08	5.95397e-06
SEC61G	1.05771	6.01153	19.9016	8.15315e-06	0.000188372
SEL1L3	1.05221	4.72809	10.498	0.00119502	0.00666651
SELM	1.60313	5.30422	33.0817	8.83679e-09	1.56041e-06
40787	1.17809	7.07398	20.3676	6.39022e-06	0.000159112
SERF2	1.06054	7.28737	19.9885	7.79101e-06	0.000182194
SERPINB1	1.54078	6.67741	15.87	6.78463e-05	0.000861394
SERPINB11	3.76944	0.143604	12.7989	0.000346829	0.00269505
SERPINF1	1.29029	7.02061	15.8015	7.03477e-05	0.000880874
SFRP2	2.20217	7.84449	32.6271	1.11648e-08	1.85776e-06
SFRP4	4.59261	3.4595	90.1769	2.17791e-21	1.88444e-17
SGCD	1.33168	4.48606	17.1587	3.43836e-05	0.000521479
SIGLEC5	1.3876	0.0451974	7.41618	0.00646401	0.0238558
SLC18A3	1.63773	1.76513	5.8582	0.0155047	0.046388
SLC25A6-2	1.18855	3.14975	8.28477	0.00399789	0.0167312
SLC2A10	1.28929	3.65866	13.9553	0.000187212	0.0017464
SLC2A3	1.38282	5.82457	18.7505	1.48985e-05	0.000294313
SLC2A5	1.13978	2.29936	11.1986	0.000818598	0.00507628
SLC30A4	1.05326	2.55899	13.1227	0.000291742	0.00238141
SLC39A7-2	1.55006	2.22792	8.54467	0.00346536	0.0149995
SLC39A8	1.45721	4.78598	19.9342	8.0153e-06	0.000186142
SLC41A2	1.45195	2.95458	26.5301	2.59466e-07	1.64471e-05
SLC43A2-2	2.11976	0.238975	17.3503	3.10854e-05	0.000486817
SLC6A14	1.35257	4.57193	6.41582	0.0113108	0.0364223
SLC7A11	1.50698	3.30179	13.3662	0.000256204	0.00217227
SLC7A7	1.04233	3.30534	13.1871	0.000281884	0.00232397
SLCO2B1	1.27897	5.32759	15.1766	9.79108e-05	0.00110525
SLIRP	1.05205	5.1197	18.5266	1.67554e-05	0.000317127
SLIT2	1.57487	4.33786	16.2564	5.53215e-05	0.000751443
SLITRK4	2.4843	2.493	29.7812	4.83652e-08	5.10341e-06
SLITRK5	2.24455	1.92782	7.52461	0.00608616	0.022777
SLPI	2.24284	7.30051	19.7269	8.93365e-06	0.000201036
SMARCB1-2	1.87443	1.6833	23.4688	1.26959e-06	5.13322e-05
SMIM3	1.26144	4.39795	26.9867	2.04856e-07	1.41237e-05
SMOC2	1.23851	6.28269	12.1908	0.00048025	0.00341792
SNAI1	1.16382	1.47472	10.6944	0.00107462	0.00615976
SNRPD2	1.10488	7.30577	20.6689	5.45967e-06	0.000143368
SNX10	1.24574	3.8944	21.5098	3.52029e-06	0.000105214
SOCS3	1.0679	6.21887	6.54642	0.0105095	0.0345296
SOD2	1.31627	7.51334	12.1692	0.000485853	0.00344577
SP5	1.24057	0.285589	7.94653	0.00481796	0.0191517
SPARC	1.65588	11.35	28.7938	8.05066e-08	7.31488e-06
SPINK7	3.22307	2.74568	20.7803	5.15106e-06	0.00013863
SPOCK1	1.92811	4.32145	37.7475	8.05193e-10	2.72256e-07
SPON1	1.46978	6.08514	19.5171	9.97021e-06	0.000219361
SPP1	2.37563	6.50584	22.9991	1.6208e-06	6.01887e-05
SPRR1A	1.52036	7.61084	6.84213	0.00890325	0.0304729
SPRR2F	2.56374	4.12923	12.2819	0.000457361	0.00329365
SPRR3	4.39437	5.85049	26.169	3.12803e-07	1.87953e-05
SRGN	1.57557	5.64525	14.1958	0.000164739	0.0015962
SRPX2	1.7073	3.63817	32.4134	1.24622e-08	1.99684e-06
SSR3	1.06225	7.04397	41.5022	1.17739e-10	6.94057e-08
SSR4	1.11151	6.98701	20.3538	6.43649e-06	0.000160034
ST6GAL2	1.52756	2.66261	8.89842	0.00285418	0.0128825
ST8SIA4	1.43504	3.79696	28.224	1.08056e-07	8.94692e-06
STAC	1.16617	0.852334	5.69205	0.017042	0.0499935
STC1	1.63192	4.63811	17.8004	2.45334e-05	0.000410988
STK32B	1.31126	1.63496	20.4105	6.24867e-06	0.000156715
SUGCT	1.38206	2.54973	22.0793	2.61611e-06	8.49378e-05
SULF1	3.11419	6.47119	54.0693	1.93541e-13	3.34923e-10
SV2B	1.09804	1.67684	6.56908	0.0103766	0.0341771
SYN3	1.84217	1.57701	9.47941	0.00207791	0.010112
SYNDIG1	1.76659	2.02368	18.6812	1.54498e-05	0.000300766
TAB3	1.06618	5.91252	19.0999	1.24055e-05	0.000258025
TAP1-4	2.29778	1.49153	26.8367	2.21389e-07	1.49072e-05
TAP1-6	2.50263	-0.452712	32.099	1.46511e-08	2.30489e-06
TAPBP-4	1.34805	1.26141	16.266	5.50439e-05	0.00074826
TBC1D8B	1.18727	2.64203	16.0516	6.1639e-05	0.000809318
TCN1	2.14216	5.25147	8.32681	0.00390642	0.0164263
TDO2-2	3.57354	0.418998	18.6095	1.60419e-05	0.000308779
TENM3	1.4385	4.83282	12.2399	0.000467776	0.00335123
TFF3	2.01446	1.38516	13.1638	0.000285405	0.00234536
TGFB1	1.00202	6.11486	28.8963	7.63574e-08	7.01488e-06
TGFBR1	1.09286	6.10629	23.2268	1.43974e-06	5.52432e-05
TGM1	1.14473	6.84239	6.10476	0.0134818	0.041634
TGM2	1.73981	3.43874	16.2761	5.47495e-05	0.000746015
THBS2	1.86097	7.91992	31.4898	2.00491e-08	2.77559e-06
THBS4	2.45496	4.13754	22.0419	2.66759e-06	8.62357e-05
THY1	1.34136	7.44751	17.6191	2.69871e-05	0.000442666
TIMM8B	1.15816	5.25782	21.9131	2.85274e-06	9.05811e-05
TIMP2	1.51556	8.69933	31.0156	2.55965e-08	3.2332e-06
TLR1	1.19196	2.70477	11.0033	0.000909498	0.0054562
TLR2	1.04952	3.60716	15.5064	8.22251e-05	0.00097193
TLR4	1.47108	3.74577	19.4191	1.04953e-05	0.000226456
TLR7	1.7521	1.49148	14.3906	0.000148541	0.0014895
TLR8	1.46752	1.62583	8.33859	0.00388118	0.0163495
TMC5	1.16912	2.42626	6.19428	0.0128164	0.0401136
TMEM158	1.57626	3.40818	21.9808	2.75393e-06	8.78694e-05
TMEM163	1.31367	0.53326	19.1136	1.23163e-05	0.000256787
TMEM176A	1.0063	4.17843	8.5147	0.00352288	0.0151962
TMEM176B	1.1834	5.19165	11.633	0.00064793	0.00426166
TMEM182	1.03524	1.90589	27.8264	1.32703e-07	1.03911e-05
TMEM200A	1.38329	3.28243	18.6675	1.5561e-05	0.000302226
TMEM26	1.62946	0.285848	10.4728	0.00121148	0.00672679
TMEM35	1.23855	1.24169	7.21743	0.00721991	0.0260022
TMEM40	1.03165	5.24564	6.74167	0.00941866	0.0317781
TMEM47	1.1783	3.68057	10.6143	0.00112216	0.0063588
TMEM92	1.01612	0.539436	11.7477	0.00060918	0.00407651
TMPRSS11A	3.80695	1.88538	22.189	2.47083e-06	8.15987e-05
TMPRSS11D	2.08121	5.03515	10.8509	0.000987502	0.0057869
TMSB10	1.26599	9.75921	20.245	6.81301e-06	0.000165589
TMSB15A	1.16221	3.07694	8.96187	0.00275673	0.0125441
TNFAIP6	1.92748	3.60493	21.5589	3.4312e-06	0.000103806
TNFRSF10C	1.55087	0.63925	6.3226	0.0119209	0.0379002
TNFSF4	2.56777	1.99497	40.2259	2.26225e-10	1.11852e-07
TREM1	1.91385	2.92244	8.73615	0.00311963	0.0137913
TRPA1	1.37383	1.19925	11.2112	0.000813051	0.00505382
TSEN34-8	1.8622	0.324974	20.7807	5.14983e-06	0.00013863
TSHZ3	1.42922	3.9056	23.6078	1.18105e-06	4.88948e-05
TSTA3-2	1.05412	1.89843	5.76516	0.016347	0.0484059
TUBA1C	1.04604	8.42203	15.5691	7.95449e-05	0.000953266
TWSG1	1.33475	5.95899	30.4805	3.37241e-08	3.915e-06
TXNDC17	1.05521	6.12531	16.6705	4.44666e-05	0.000641246
UCHL1	1.80118	2.80087	32.0224	1.52404e-08	2.33705e-06
UNC5B	1.05452	6.43221	19.516	9.97616e-06	0.000219361
UNC5C	1.64252	1.18494	9.14317	0.00249649	0.0116297
UPP1	1.57491	4.9832	18.5831	1.62658e-05	0.000311662
UQCRQ	1.05024	6.43635	14.7386	0.000123493	0.00130308
VARS-3	1.10551	1.36544	6.40104	0.0114054	0.0366382
VGLL3	1.26402	4.70161	11.7904	0.000595367	0.00401681
VIM	1.07741	9.85425	15.4998	8.25119e-05	0.000973989
VIM-AS1	1.04176	8.08441	9.73637	0.00180658	0.00907229
VLDLR	1.08447	3.88098	16.0416	6.19659e-05	0.00081298
VNN2	2.39118	1.43464	22.0287	2.68599e-06	8.62357e-05
VSIG4	2.2284	2.86041	19.4174	1.05048e-05	0.000226456
WISP1	1.36918	5.13297	11.3476	0.000755459	0.00479452
WISP2	1.74012	4.29508	11.1649	0.000833587	0.00514397
WNT2	1.34476	2.92157	8.00485	0.00466523	0.0187252
WNT7A	1.29625	1.63363	9.97632	0.00158566	0.008191
WSCD2	1.36597	0.755592	6.79445	0.00914417	0.0311006
WTAPP1	1.89803	6.74976	6.89646	0.00863667	0.0297843
YWHAEP1	3.0861	0.121898	100.939	9.48667e-24	1.64167e-19
ZBED3	1.03065	1.78583	9.56984	0.001978	0.00973251
ZEB1	1.02812	4.91018	10.36	0.00128776	0.00704542
ZG16B	3.86556	4.62405	57.3142	3.7147e-14	9.18327e-11
ZNF469	1.40468	4.86246	11.6752	0.000633376	0.00419082
ZNF521	1.20349	3.73544	12.7469	0.000356604	0.00275247
AACSP1	-3.49667	4.34612	12.9282	0.000323677	0.00256937
ABCA4	-1.65494	2.67641	13.8529	0.000197693	0.00181496
ABCC12	-2.36611	4.44645	11.8745	0.000569066	0.00388622
ABCC5	-1.03073	5.6624	18.3864	1.80343e-05	0.000334854
ABCG5	-1.62175	0.370837	13.3838	0.000253809	0.0021615
ABI3BP	-1.86166	9.26151	10.7606	0.00103682	0.00599473
AC006262.5	-1.91603	1.00682	9.64027	0.00190357	0.00943607
AC012309.5	-1.92829	0.502535	14.6515	0.00012933	0.00135067
AC016582.2	-2.13942	1.40612	19.823	8.49553e-06	0.000194464
AC018470.4	-2.55155	1.58934	21.3534	3.81944e-06	0.000111964
AC022007.5	-1.0823	1.92574	7.93306	0.00485396	0.0192523
AC024592.9	-2.00966	2.18043	7.59612	0.0058494	0.0221158
AC074289.1	-1.87059	2.04518	14.9202	0.000112158	0.00121763
AC095067.1	-2.1917	-0.173907	7.5761	0.00591472	0.0222945
AC159540.1-2	-1.48365	0.588499	6.28386	0.0121842	0.0385886
ACAP3	-1.28749	6.69563	20.4223	6.21004e-06	0.000156426
ACCS	-1.714	4.40849	19.4489	1.03327e-05	0.00022435
ACHE	-1.96364	1.80203	11.6741	0.000633769	0.00419082
ACOT1	-1.75971	2.28424	6.26455	0.0123177	0.0388904
ACRBP	-1.26884	1.54971	9.04352	0.00263627	0.0121366
ACRC	-1.16229	1.31559	8.21579	0.00415274	0.0171873
ACSBG1	-3.03976	5.63581	19.8598	8.33353e-06	0.000191516
ACSBG2	-2.21658	0.44826	13.7213	0.000212041	0.00191813
ACTG1P4	-2.3369	0.874323	17.4163	3.00243e-05	0.000472766
ADAD2	-2.07456	5.08698	14.7628	0.000121917	0.0012896
ADAM11	-1.71189	3.72128	9.43755	0.00212587	0.0102732
ADAM1A	-1.17537	3.69176	11.701	0.00062468	0.00414974
ADAM20P1	-1.89396	0.906679	14.36	0.000150973	0.00150669
ADAMTS10	-1.23994	4.83082	7.78562	0.00526639	0.0204201
ADAMTS13	-2.30205	3.73376	22.7265	1.86778e-06	6.65061e-05
ADAMTSL2	-2.23839	4.46353	15.5837	7.89307e-05	0.000949696
ADAMTSL4	-1.18392	5.24779	9.70498	0.00183769	0.00919113
ADAT2	-1.01416	4.33274	17.2831	3.22044e-05	0.000498983
ADCY10P1	-2.2037	2.27782	15.1701	9.82491e-05	0.00110762
ADHFE1	-1.67579	2.02667	17.9752	2.238e-05	0.000387082
ADPRHL1	-1.21459	2.71707	8.25688	0.00405979	0.0169044
ADRA2B	-1.5478	0.35456	10.9931	0.0009145	0.00547593
AFG3L1P	-1.13182	4.86214	15.8082	7.00984e-05	0.000879662
AGAP4	-1.58098	3.56383	23.0257	1.59849e-06	5.96697e-05
AGAP5	-1.24963	2.53247	11.081	0.000872185	0.00530515
AGAP6	-1.14521	4.80013	9.92283	0.00163241	0.00836758
AGAP7	-1.38754	1.28071	7.74294	0.00539228	0.0207501
AGAP9	-1.47236	3.75071	12.0801	0.000509625	0.00357047
AGBL2	-1.63832	2.17955	12.689	0.000367821	0.00281002
AGBL4	-2.00393	0.469218	12.6306	0.000379478	0.00287701
AGXT	-3.15554	1.19152	6.82953	0.0089663	0.0306402
AHSA2	-1.01007	7.43428	15.6169	7.75583e-05	0.000940604
AIFM3	-2.44995	1.20994	12.922	0.000324739	0.00257308
AKR7A3	-1.66629	1.1032	13.1767	0.000283454	0.00233357
AKR7L	-1.68101	1.29723	9.68672	0.00185605	0.00926684
ALB	-1.86506	0.0616292	10.1908	0.0014114	0.00753604
ALDH8A1	-1.0968	0.842559	7.33302	0.00676992	0.0247368
ALG1L2	-2.01401	0.488587	19.4989	1.00656e-05	0.000220488
ALOX12P2	-1.82694	3.20583	18.8088	1.44502e-05	0.000288089
ALOX15B	-2.84899	5.53866	8.05486	0.00453817	0.0183311
ALOX15P1	-1.3307	0.172436	15.8579	6.82794e-05	0.000864989
ALS2CL	-1.11665	5.96669	6.99295	0.00818316	0.0285907
ALS2CR11	-1.35256	0.296452	8.06015	0.00452495	0.0182997
AMBP	-2.27384	2.66341	11.8395	0.000579874	0.00394137
AMT	-2.42657	4.68234	22.6056	1.98903e-06	6.94527e-05
AMY2B	-2.79027	4.81819	28.4283	9.72343e-08	8.24824e-06
ANKDD1A	-1.19508	3.43768	16.2779	5.4697e-05	0.000745888
ANKDD1B	-1.7489	0.885573	10.9047	0.000959213	0.00566912
ANKK1	-2.07896	1.96283	22.4878	2.11486e-06	7.31749e-05
ANKRD13B	-1.17324	5.75711	9.58255	0.00196435	0.00967638
ANKRD23	-1.02871	3.06056	8.4781	0.00359448	0.0154043
ANKRD24	-3.02649	1.3783	15.7179	7.35258e-05	0.000908104
ANKRD30BL	-5.34547	-0.106876	30.3024	3.69663e-08	4.18105e-06
ANKRD35	-1.39361	5.22536	16.7425	4.28121e-05	0.000622052
ANKRD36	-1.022	3.13796	8.51356	0.00352509	0.015201
ANKRD65	-1.18526	3.52379	14.5256	0.000138268	0.00142424
ANKS3	-1.08427	4.92025	15.0295	0.000105845	0.00117117
ANKZF1	-1.05964	6.39808	11.5546	0.000675805	0.0043982
ANO3	-1.07753	2.00453	8.4878	0.00357535	0.0153527
ANO9	-1.69533	6.07754	20.6807	5.42605e-06	0.000142919
AP1G2	-1.00476	7.11745	13.4045	0.000251025	0.00214836
AP3B2	-1.46309	3.42747	7.99741	0.00468443	0.0187648
APBB3	-1.21854	5.15301	11.954	0.000545304	0.00375657
APOBEC3D	-1.20834	1.44853	10.2303	0.00138155	0.00743398
AQP7	-2.63424	0.635534	8.02017	0.00462592	0.0186123
ARGLU1	-1.08924	7.78006	12.896	0.000329293	0.00259637
ARHGAP33	-1.55238	5.92153	10.1668	0.00142989	0.00761595
ARHGAP40	-1.49461	3.45052	6.6517	0.00990612	0.0329728
ARHGEF33	-1.21374	0.780713	12.5749	0.000390956	0.00293582
ARHGEF37	-1.07517	6.55597	28.7607	8.18974e-08	7.34319e-06
ARID3C	-2.88901	2.15382	15.8868	6.72451e-05	0.000857536
ARL17A-2	-1.30469	1.18339	7.42736	0.00642396	0.0237468
ARMC12	-3.49328	0.962316	18.4369	1.75625e-05	0.000330347
ARMCX4	-1.04411	4.69824	23.4039	1.31312e-06	5.22382e-05
ARMS2	-2.05634	0.129433	15.7632	7.17867e-05	0.000894362
ART5	-1.29785	0.227994	5.95507	0.014675	0.0444722
ARVCF	-1.0755	5.1652	19.4763	1.01856e-05	0.000222356
ASB16	-1.24845	3.04204	15.6128	7.77259e-05	0.000941909
ASIC3	-1.81661	2.48012	9.17478	0.00245373	0.0114731
ASIC4	-3.61135	1.08942	17.5783	2.75712e-05	0.000448843
ASTL	-1.97371	0.633289	13.662	0.000218839	0.0019561
ATAD3B	-1.36205	5.43701	15.5495	8.03747e-05	0.000960932
ATAD3C	-2.01636	1.59689	14.1449	0.000169255	0.0016254
ATF7IP2	-1.07199	1.93192	8.19308	0.00420504	0.0173217
ATG16L2	-1.25355	5.03126	23.5694	1.20491e-06	4.9645e-05
ATG9B	-1.00905	4.57594	6.15714	0.0130883	0.0407695
ATHL1	-2.01337	5.95763	13.5108	0.0002372	0.00206949
ATP2A1	-1.5021	3.23165	8.58678	0.00338612	0.0147488
ATP2B2	-2.1976	0.932469	8.78064	0.00304444	0.0135504
ATP8B3	-1.95846	1.66136	8.70989	0.00316489	0.0139324
AURKAPS1	-1.09139	-0.0246701	5.7193	0.0167794	0.0494074
AWAT1	-4.25661	2.93201	8.02856	0.00460456	0.0185393
AWAT2	-4.91947	4.30897	8.71817	0.00315053	0.013895
AXDND1	-2.83327	0.0315051	8.59501	0.00337085	0.0146933
B3GAT1	-2.07551	-0.0522263	24.4246	7.72776e-07	3.65379e-05
B3GNTL1-2	-2.32169	1.03577	20.7348	5.27496e-06	0.000140436
BAIAP2L2	-1.45695	2.88615	16.1972	5.70771e-05	0.000768056
BAP1	-1.03686	8.29578	18.9754	1.32412e-05	0.000270211
BCMO1	-3.44793	1.62502	16.9517	3.83438e-05	0.000570541
BCO2	-1.66267	1.67588	14.636	0.000130401	0.00135939
BCRP3	-1.62118	0.74014	7.31814	0.00682621	0.0248847
BDNF	-1.44569	2.94331	12.1432	0.00049267	0.0034827
BDNF-AS	-1.13021	2.64086	17.5069	2.86272e-05	0.00045785
BEST4	-2.34972	3.4333	12.0012	0.00053166	0.00369722
BEX5	-1.11776	1.16814	8.20157	0.00418542	0.0172672
BIRC7	-1.50422	0.665773	9.67004	0.00187297	0.0093325
BMP7	-1.18733	5.7518	14.3407	0.000152532	0.00151609
BNC2	-1.29603	8.60994	7.78907	0.00525634	0.0203981
BSN	-1.12443	2.53209	7.49396	0.00619062	0.0230905
BTBD16	-1.40144	0.93044	8.6979	0.00318576	0.0140065
BTNL9	-1.55645	3.80278	9.5168	0.00203599	0.00994435
BZRAP1	-2.24903	4.50202	28.5339	9.20732e-08	7.8737e-06
C10orf129	-4.95953	0.952643	10.6823	0.00108168	0.00618178
C10orf90	-1.84208	0.458106	7.83741	0.00511759	0.020018
C11orf21	-1.09903	0.351464	5.79825	0.0160421	0.0476745
C11orf35	-4.09113	2.90901	32.0812	1.47859e-08	2.30514e-06
C11orf35-2	-2.52733	4.46223	18.8903	1.38454e-05	0.000279248
C14orf180-2	-3.27212	0.333221	14.4271	0.000145691	0.00147581
C16orf93	-1.46301	3.02009	14.3903	0.000148562	0.0014895
C18orf61	-1.61909	0.555974	7.35566	0.00668519	0.0244789
C19orf18	-2.00541	2.15005	11.777	0.000599674	0.00403474
C1QTNF9B	-2.13892	1.94921	23.2488	1.42338e-06	5.48587e-05
C1QTNF9B-AS1	-1.79415	1.87301	20.8034	5.08923e-06	0.000138039
C1orf101	-1.68758	1.40317	14.8026	0.000119372	0.00127357
C1orf145	-1.36516	1.92197	13.5319	0.000234544	0.00205404
C1orf159	-1.01826	4.91638	10.8601	0.000982603	0.005766
C1orf220	-1.14727	0.455524	10.5403	0.001168	0.00653693
C1orf228	-2.17721	2.34581	18.4126	1.77883e-05	0.000332704
C1orf51	-1.06249	4.33733	16.1487	5.85601e-05	0.000782535
C1orf63	-1.32651	6.17157	14.995	0.000107797	0.00118306
C20orf203	-3.06675	0.884684	15.2231	9.55261e-05	0.00108684
C20orf96	-1.52983	4.49801	22.8336	1.76653e-06	6.40139e-05
C21orf33	-1.66424	3.40392	14.2768	0.000157802	0.0015463
C21orf37	-2.12272	0.557695	15.0384	0.000105346	0.00116784
C22orf43	-2.3371	0.819611	15.0151	0.000106656	0.0011741
C2CD4C	-2.16593	2.93348	14.1552	0.000168334	0.00161745
C2orf66	-1.59123	0.466266	12.1916	0.000480042	0.00341792
C2orf71	-2.96556	2.44605	27.314	1.72953e-07	1.25228e-05
C2orf82	-1.76692	0.654565	10.6142	0.00112221	0.0063588
C3orf35	-1.47756	1.15555	10.7394	0.0010488	0.00604529
C4orf26	-1.86564	0.0395017	7.19277	0.00731981	0.0262414
C4orf47	-1.21775	1.47474	7.60703	0.00581411	0.0220016
C5orf56	-1.1491	1.92163	13.593	0.000227031	0.00201166
C5orf63	-1.33236	2.19851	20.7536	5.22345e-06	0.000139494
C6orf141	-1.35426	2.27228	6.94407	0.00840976	0.0291905
C6orf163	-2.27564	1.61074	25.2064	5.15118e-07	2.68497e-05
C6orf164	-1.65604	1.44847	17.5817	2.75224e-05	0.00044847
C6orf7	-1.67661	0.0508354	6.22688	0.0125825	0.0395532
C7orf61	-1.85503	0.902122	10.026	0.00154342	0.00803516
C7orf63	-1.16437	3.87263	12.958	0.000318558	0.00253455
C8G	-3.12252	1.17234	18.419	1.77285e-05	0.000332301
C9orf129	-1.24881	1.41175	7.09963	0.00770999	0.0273373
C9orf163	-1.04517	0.373153	9.60887	0.00193639	0.00956862
C9orf173	-3.20114	1.10648	13.3157	0.000263187	0.00221305
C9orf84	-1.37941	1.55286	6.13443	0.0132575	0.0411442
C9orf96	-1.30123	1.51894	8.47845	0.00359377	0.0154043
CA3	-2.81673	3.59452	16.3485	5.26992e-05	0.000728984
CA6	-2.55441	2.58333	10.6877	0.00107851	0.0061759
CABP4	-2.07664	0.870603	14.0193	0.000180943	0.00170226
CACNA1A	-2.63168	2.5217	7.94858	0.00481251	0.0191361
CACNA1D	-1.12083	2.94641	6.55142	0.0104801	0.0344459
CACNA1E	-1.84073	1.26963	10.9038	0.000959658	0.00566981
CACNA1F	-2.6976	1.11202	11.309	0.000771316	0.00485565
CACNA2D2	-1.12772	5.07269	6.70779	0.00959925	0.0322241
CACNA2D3	-1.20566	2.94264	8.58258	0.00339395	0.0147606
CAHM	-1.41435	0.396322	16.6526	4.48897e-05	0.000645196
CALML6	-2.6071	0.631111	16.9693	3.79894e-05	0.000566242
CAMK2B	-2.28548	3.71689	9.32124	0.00226513	0.0107805
CAPN10-AS1	-1.32946	2.19176	20.2372	6.84106e-06	0.000165805
CAPN11	-3.21275	1.82725	12.3102	0.000450501	0.0032483
CAPN3	-1.63196	5.44537	18.7028	1.52757e-05	0.00029954
CAPS	-1.22559	4.52692	9.47338	0.00208475	0.0101339
CAPZA3	-3.26078	1.5761	15.7071	7.39456e-05	0.000911417
CARNS1	-2.54631	2.17212	21.6165	3.32974e-06	0.000101625
CASC1	-1.39233	1.47177	11.0819	0.000871744	0.00530434
CASQ1	-1.59294	-0.0012182	11.6434	0.000644303	0.00424426
CATSPER2	-2.55148	3.16035	31.4156	2.08298e-08	2.86079e-06
CATSPERG	-3.46064	3.14028	18.11	2.08499e-05	0.000372227
CBWD3	-1.46786	2.02913	20.7579	5.21171e-06	0.000139395
CBWD5	-1.44694	3.68902	25.0171	5.68234e-07	2.89214e-05
CBWD6	-1.30904	3.24813	20.4387	6.15711e-06	0.000155546
CCBL1	-1.10105	3.13417	7.69829	0.0055273	0.0211288
CCDC108	-3.48015	0.162496	8.06113	0.00452251	0.0182941
CCDC114	-2.17643	2.55752	16.4455	5.00677e-05	0.000703835
CCDC14	-1.37646	6.69863	20.3308	6.51433e-06	0.000160826
CCDC144B	-1.91521	1.97697	13.0802	0.000298434	0.00241779
CCDC146	-1.28422	3.86356	14.2091	0.000163574	0.00158846
CCDC148	-1.28601	0.439767	8.12029	0.00437726	0.0178736
CCDC151	-1.96269	2.07359	7.9125	0.00490945	0.0194323
CCDC154	-2.1915	2.26941	15.3968	8.71338e-05	0.00101334
CCDC159	-1.41806	4.03318	13.8218	0.00020099	0.00183542
CCDC17	-1.61913	1.86989	12.0608	0.000514937	0.00360299
CCDC183	-1.28845	2.18717	13.1234	0.000291636	0.00238141
CCDC183-AS1	-1.02075	2.12207	6.72051	0.00953102	0.0320517
CCDC24	-1.56881	4.04655	16.1779	5.76634e-05	0.000774741
CCDC30	-1.0167	1.35337	11.0509	0.000886452	0.00536749
CCDC39	-1.22044	2.83968	12.7799	0.000350362	0.00271763
CCDC40	-1.39379	3.50044	11.3238	0.000765201	0.00483557
CCDC57	-1.25415	5.78465	12.1322	0.000495592	0.00349795
CCDC64	-1.14523	4.70076	13.2753	0.000268927	0.00224929
CCDC65	-1.68764	1.2356	20.0047	7.72529e-06	0.000181639
CCDC78	-1.54379	1.01507	12.4942	0.000408217	0.00303314
CCDC81	-1.48931	0.00924507	13.6841	0.00021628	0.00193878
CCDC88B	-1.43893	4.21868	13.4554	0.000244305	0.00210858
CCER2	-3.23639	2.90641	13.3133	0.000263535	0.0022146
CCHCR1	-1.41917	2.7425	5.72312	0.016743	0.0493252
CCHCR1-6	-2.90515	1.06893	8.71348	0.00315866	0.0139157
CCNL2	-1.48649	8.43724	14.7354	0.000123699	0.00130446
CCT6P3	-1.01483	2.4883	8.85734	0.00291912	0.0130937
CD160	-1.04172	0.776157	11.5899	0.000663105	0.0043318
CD19	-3.90543	1.18711	9.14715	0.00249105	0.0116099
CD99P1-2	-1.40162	-0.0567052	6.78032	0.00921686	0.0312679
CDHR3	-1.67258	2.41699	15.7571	7.20163e-05	0.000896577
CDK10	-1.13834	6.45358	12.4527	0.000417387	0.00308613
CDK11A	-1.42516	4.70029	28.7125	8.39599e-08	7.44768e-06
CDK20	-1.45798	4.2583	17.1756	3.40789e-05	0.000518677
CDK5RAP3	-1.26195	7.53411	14.8385	0.000117121	0.00125653
CDKL2	-1.72638	1.60152	10.1936	0.00140932	0.00753188
CEACAM19	-1.02776	4.56051	9.10968	0.00254261	0.0118033
CECR2	-1.36346	4.0633	6.07779	0.0136892	0.0421291
CECR7	-1.44641	3.0145	10.956	0.000933001	0.00556035
CELF2-AS1	-1.52741	-0.148165	7.99296	0.00469597	0.018798
CELF4	-2.26491	2.207	20.0674	7.47621e-06	0.000177511
CELF5	-4.8717	1.29253	15.3335	9.01044e-05	0.0010395
CELF6	-1.6228	3.01635	11.2582	0.000792715	0.0049559
CEMP1	-1.29335	4.14696	18.774	1.47156e-05	0.000292034
CENPT	-1.11018	6.50165	15.6213	7.73797e-05	0.000940604
CES3	-1.87729	2.82647	9.46315	0.00209641	0.0101763
CES4A	-1.70648	4.42	18.6493	1.57108e-05	0.000303788
CGB7	-1.94468	3.54624	12.6729	0.000370987	0.00282692
CHD5	-3.32087	1.34522	10.1646	0.00143164	0.00762059
CHIT1	-2.20383	3.69506	6.10939	0.0134465	0.0415596
CHKA	-1.29755	5.81215	12.3719	0.000435845	0.00317838
CHL1	-1.37132	5.05217	7.77554	0.00529585	0.020493
CHMP1B2P	-3.02658	1.67091	17.4174	3.00059e-05	0.000472766
CHODL	-1.44495	3.17575	15.4869	8.30784e-05	0.000977343
CHRD	-1.67463	6.11792	12.9407	0.000321521	0.00255578
CHRDL2	-3.12046	4.11812	16.2997	5.40735e-05	0.000739717
CHRM1	-1.43581	2.70709	6.23433	0.0125297	0.0394301
CHRNA10	-1.63619	1.07852	14.997	0.000107684	0.00118306
CHST2	-1.1716	7.51601	7.80602	0.00520723	0.0202725
CHST5	-1.77757	0.302417	8.55496	0.00344582	0.0149553
CHTF18	-1.05141	5.52803	10.8189	0.00100471	0.00585799
CIDEA	-1.94143	3.92567	6.1376	0.0132337	0.0410853
CKB	-1.53761	5.56496	15.9668	6.44647e-05	0.000835002
CLEC12B	-1.43872	0.618421	5.7166	0.0168052	0.0494666
CLEC18B	-2.42626	0.559469	7.58809	0.00587552	0.0221951
CLEC2A	-1.68672	2.63788	7.7758	0.00529508	0.020493
CLEC2D	-1.45786	4.56399	27.7049	1.41303e-07	1.09231e-05
CLEC4F	-2.24327	0.121786	10.8074	0.00101094	0.00588241
CLK1	-1.09397	7.30333	15.4608	8.42363e-05	0.000987773
CLK4	-1.11465	4.97663	18.8912	1.38392e-05	0.000279248
CMAHP	-1.04502	4.39105	12.5956	0.000386663	0.00291997
CMYA5	-1.01404	3.88316	11.0417	0.000890851	0.00537524
CNTN6	-2.7557	1.79441	15.6168	7.75638e-05	0.000940604
CNTNAP3	-1.11565	2.99404	7.58096	0.0058988	0.0222516
COL4A6	-1.0758	4.69867	9.12876	0.00251622	0.0116989
COL7A1	-1.05299	9.64716	7.64803	0.00568343	0.021611
COLQ	-1.91654	3.24985	18.363	1.82573e-05	0.000338631
COPG2IT1	-2.10067	3.37191	12.9654	0.000317304	0.00252689
CORO6	-2.58877	4.58343	22.2968	2.33597e-06	7.84931e-05
CPAMD8	-1.90801	3.72428	8.55112	0.0034531	0.0149726
CPLX1	-1.27005	2.24678	9.73635	0.00180659	0.00907229
CPNE7	-2.28841	2.40729	14.2396	0.000160945	0.00156734
CRB2	-1.30515	3.1168	15.8891	6.71659e-05	0.000857536
CRIP3	-2.90896	0.433711	17.2885	3.2112e-05	0.000498865
CROCC	-1.17394	5.96957	16.996	3.74581e-05	0.000559768
CROCCP2	-1.05933	5.15107	9.48501	0.00207157	0.0100897
CROCCP3	-1.32735	2.79865	14.8773	0.000114733	0.00123858
CRYGS	-1.42863	1.85571	10.4113	0.00125247	0.00689155
CSAD	-1.54003	5.69204	16.009	6.30428e-05	0.000822742
CSMD1	-2.46659	3.6349	7.98822	0.00470827	0.0188298
CSPG5	-1.81206	0.613226	11.9972	0.0005328	0.00370285
CTAGE4	-1.07588	0.882019	6.46647	0.0109928	0.0356639
CTAGE7P	-1.22772	-0.00142715	7.52572	0.00608242	0.0227729
CTAGE8	-1.08724	0.719173	8.81005	0.00299577	0.0133682
CTC-338M12.4	-1.18058	2.61356	17.6886	2.60179e-05	0.00043044
CTGLF12P	-2.09012	0.731281	13.101	0.000295131	0.00240162
CTRC	-2.38132	0.0749041	7.52686	0.00607858	0.0227634
CTSLP8	-6.17959	1.31351	19.9742	7.84957e-06	0.000183069
CUL9	-1.01206	6.60376	14.6689	0.000128146	0.00134063
CXorf65	-1.75127	-0.163915	18.7235	1.51107e-05	0.000297487
CYGB	-1.39312	5.34236	10.1363	0.00145377	0.0077052
CYP1B1-AS1	-1.42864	0.0560971	5.89043	0.0152234	0.0457522
CYP26A1	-2.01172	-0.128045	5.9619	0.0146183	0.0443651
CYP27B1	-1.34764	4.37043	7.738	0.00540706	0.0207932
CYP2B6	-2.92579	0.0979243	13.6731	0.000217545	0.00194705
CYP2B7P	-2.35203	0.356876	14.9696	0.000109258	0.00119514
CYP2C8	-3.22472	0.0953088	24.2798	8.33073e-07	3.85464e-05
CYP2C9	-1.84237	-0.347717	5.87522	0.0153555	0.0460453
CYP2D6	-2.74296	0.0871737	14.6902	0.000126701	0.00133125
CYP2D7P-2	-3.71844	-0.492368	34.5907	4.06838e-09	9.02607e-07
CYP2D7P-3	-1.87537	1.08519	7.25636	0.00706503	0.0255614
CYP2W1	-2.24154	7.02691	11.6419	0.000644835	0.00424614
CYP3A4	-1.42749	-0.147058	9.01575	0.00267663	0.0122765
CYP3A5	-1.49465	2.71136	10.3951	0.00126353	0.00693584
CYP46A1	-1.73021	0.694017	9.10956	0.00254277	0.0118033
CYP4B1	-1.7991	1.80107	12.8114	0.000344507	0.00268062
CYP4F8	-6.39666	3.26729	13.9498	0.00018776	0.00174875
D2HGDH	-1.09521	5.64046	13.1637	0.000285428	0.00234536
DACH1	-1.8606	4.20321	9.79513	0.00174975	0.00882781
DACT2	-1.50459	2.57674	6.41064	0.0113438	0.0364947
DBH-AS1	-2.12703	0.868287	14.4096	0.00014705	0.00148207
DBNDD2	-1.88185	0.981544	23.2549	1.41892e-06	5.48088e-05
DCAF4L1	-1.1577	0.392742	7.06255	0.00787121	0.0277586
DCDC2B	-2.06241	2.23248	25.1792	5.22433e-07	2.71493e-05
DCDC5	-2.19285	0.952013	19.2995	1.11736e-05	0.000236093
DCST1	-1.90697	2.12701	20.3004	6.61869e-06	0.000162463
DCUN1D2	-1.18936	6.32635	9.18233	0.00244363	0.0114382
DDX11L2	-1.20497	1.11693	9.77718	0.00176691	0.0089066
DDX11L5	-2.20878	-0.0469968	13.3052	0.000264675	0.00222016
DDX25	-2.12046	1.25225	11.003	0.000909629	0.0054562
DDX52-2	-2.08386	0.273364	9.0771	0.0025883	0.0119729
DFNB31	-1.11957	3.72843	15.225	9.54335e-05	0.0010865
DFNB59	-1.10049	2.90229	10.8813	0.000971407	0.00571776
DGAT2L6	-4.07457	3.95385	5.90713	0.0150797	0.0454071
DGCR5	-1.83682	2.37968	11.7359	0.000613059	0.00409297
DGCR9	-2.40611	1.11429	17.9144	2.31063e-05	0.000394335
DICER1-AS1	-1.234	2.06351	10.7207	0.00105946	0.00610116
DKFZp434J0226	-3.26067	2.12396	24.6945	6.71759e-07	3.29308e-05
DKFZp686L13185	-1.62365	1.32178	17.1856	3.38997e-05	0.000516858
DKKL1	-1.57234	1.33884	6.30829	0.0120175	0.038117
DLL3	-3.31862	0.28494	15.3065	9.13995e-05	0.00104885
DLX4	-2.20674	2.28514	14.6679	0.000128214	0.00134063
DMPK	-1.09041	6.14989	14.4853	0.00014126	0.00144475
DNAAF1	-2.01584	2.87526	17.1281	3.49413e-05	0.00052901
DNAAF3	-2.37181	1.35594	14.3397	0.000152616	0.00151609
DNAH1	-1.71397	4.85168	24.511	7.38851e-07	3.52275e-05
DNAH12	-2.26612	0.526623	8.8973	0.00285593	0.012887
DNAH14	-1.15899	4.15954	10.9304	0.000945989	0.00561975
DNAH2	-2.90194	3.26717	11.6653	0.00063677	0.00420584
DNAH6	-1.98308	2.58831	16.4325	5.0414e-05	0.000706469
DNAH7	-1.49439	1.23885	7.39699	0.00653333	0.0240603
DNAI1	-3.20889	0.0851888	10.8938	0.00096486	0.00569317
DNAJC27-AS1	-1.29429	1.03512	6.97281	0.00827573	0.0288268
DNAJC9-AS1	-2.01666	2.72568	24.8673	6.1416e-07	3.08955e-05
DNASE1	-1.10627	4.23343	13.7158	0.000212653	0.00191864
DND1	-1.02009	4.02725	17.468	2.92183e-05	0.0004643
DNHD1	-1.33259	4.23947	17.4542	2.94309e-05	0.000467212
DOCK3	-1.26343	3.46633	12.9316	0.000323073	0.00256576
DPEP1	-2.2374	2.09118	7.80723	0.00520375	0.0202635
DPY19L2	-2.21618	2.89054	25.533	4.34877e-07	2.39667e-05
DPYSL5	-4.7715	1.8826	12.6367	0.000378237	0.00287205
DQX1	-1.15355	2.456	6.42074	0.0112795	0.0363554
DTX2P1-UPK3BP1-PMS2P11	-1.2045	1.65533	8.6832	0.00321156	0.0140949
DUOX2	-1.09731	4.59066	10.5752	0.00114613	0.00644371
DUSP5P1	-1.18911	-0.146203	6.82116	0.00900841	0.0307283
DYNLRB2	-1.69072	0.667157	18.5208	1.68062e-05	0.000317501
ECHDC2	-2.26108	5.91818	37.6118	8.63218e-10	2.7497e-07
ECT2L	-1.20535	0.762131	6.47505	0.0109399	0.0355389
EFCAB1	-1.89341	3.12397	14.3449	0.000152195	0.00151537
EFCAB13	-1.22946	2.07196	9.55	0.0019995	0.00981041
EFCAB4A	-1.70838	3.41996	15.926	6.58677e-05	0.000846529
EFCAB6	-1.17876	1.89605	9.44533	0.00211688	0.0102469
EFCAB6-AS1	-2.33967	-0.0105968	18.3325	1.85516e-05	0.000342931
EFHC1	-1.08852	5.82387	10.2056	0.00140011	0.00750355
ELFN2	-2.89544	1.80827	9.68271	0.0018601	0.00928442
ELOVL3	-3.83392	4.95582	11.8838	0.000566228	0.0038699
EMC3-AS1	-1.2531	3.43978	14.4159	0.00014656	0.00147877
EME2	-1.06805	2.0805	11.699	0.000625328	0.00415244
ENO3	-1.1224	3.33216	6.14384	0.013187	0.0409919
ENO4	-1.01189	1.54884	16.2498	5.55155e-05	0.000752896
ENTPD2	-1.47863	4.61025	8.97412	0.0027383	0.0124799
ENTPD8	-2.12069	0.483846	7.75521	0.00535578	0.020651
EPHA10	-2.34991	4.81502	15.0263	0.000106021	0.00117117
EPHB6	-1.20767	4.95256	13.8481	0.000198193	0.00181852
EPHB6-2	-1.12967	5.02197	15.0934	0.000102321	0.00114384
EPHX2	-1.07115	4.57082	12.5078	0.000405247	0.00301496
ERAS	-2.2367	-0.349567	10.6831	0.0010812	0.00618107
ERC2	-2.17727	2.62172	10.5554	0.00115847	0.00650005
ERI3-IT1	-1.5567	0.156201	19.5024	1.00475e-05	0.000220488
ERMARD	-2.08275	0.801373	10.8659	0.000979529	0.00574992
ERVK13-1	-1.24239	3.39772	32.2621	1.34714e-08	2.13873e-06
ESPNL	-1.25123	0.812875	6.1085	0.0134534	0.0415634
ESR2	-2.04111	1.2217	12.5869	0.000388462	0.00292403
EVPLL	-1.36409	0.623409	8.39412	0.00376436	0.0159701
EXD3	-1.7708	4.71388	19.6655	9.22541e-06	0.000205994
EXOC3L4	-2.11465	0.92663	10.0762	0.00150198	0.00788867
F7	-1.80808	1.16639	13.7161	0.000212619	0.00191864
FA2H	-2.73254	3.73017	9.17152	0.0024581	0.0114811
FAAH	-1.48844	6.67283	12.3992	0.000429509	0.00315195
FABP7	-2.77935	5.01753	8.34265	0.00387251	0.0163249
FAM118A	-1.69973	5.64968	20.0669	7.47792e-06	0.000177511
FAM129C	-2.84181	0.985874	11.2103	0.000813441	0.00505443
FAM132A	-2.8876	2.93232	22.2122	2.44113e-06	8.09267e-05
FAM13A-AS1	-1.0934	4.17656	20.8264	5.02854e-06	0.000136915
FAM156A	-1.53265	0.488865	11.9765	0.000538755	0.00372479
FAM163B	-1.73219	3.61017	5.97915	0.014476	0.0440182
FAM179A	-2.46084	1.86821	18.5784	1.63057e-05	0.000311752
FAM182B	-1.2014	1.29087	11.5367	0.000682364	0.00443288
FAM183A	-1.65191	2.08578	15.4003	8.69736e-05	0.00101216
FAM189A1-2	-3.3286	2.60051	8.87865	0.00288524	0.0129821
FAM189A2	-1.4268	3.1928	12.4522	0.000417489	0.00308613
FAM211B	-1.25701	4.52604	11.3722	0.000745528	0.00474839
FAM221A	-1.43216	3.84397	17.181	3.39817e-05	0.000517652
FAM227A	-1.25528	4.13484	9.76543	0.00177824	0.00894806
FAM229A	-1.9511	2.30017	16.9988	3.74035e-05	0.000559436
FAM24B	-1.80912	1.6095	10.6638	0.00109252	0.00622932
FAM41C	-1.55835	3.72213	8.14803	0.0043108	0.0176356
FAM53A	-1.05493	1.70415	7.895	0.00495715	0.0195466
FAM71F2	-1.41003	0.278691	11.9442	0.000548178	0.00376886
FAM73B	-1.00837	5.41138	15.6094	7.78646e-05	0.00094227
FAM83C-AS1	-1.11495	0.926232	6.12303	0.0133432	0.0413437
FAM83E	-2.59939	2.4047	11.9813	0.000537359	0.00372109
FAM86B1	-1.50902	1.44446	19.3627	1.08098e-05	0.000230339
FAM86B3P	-1.26617	1.9464	19.4756	1.01895e-05	0.000222356
FAM86HP	-1.58205	2.94106	20.3333	6.50585e-06	0.000160826
FAM95C	-2.53353	2.78823	11.1244	0.000852015	0.00521911
FAN1	-1.08117	2.25511	8.67776	0.00322117	0.0141227
FAN1-2	-1.34065	2.44257	12.5914	0.000387534	0.00292085
FAR2P1	-4.35377	4.62841	13.6373	0.000221739	0.0019759
FAT3	-1.40783	6.19046	8.41737	0.00371654	0.0158192
FBXL21	-2.69325	0.18361	7.23322	0.00715669	0.0258283
FBXO15	-1.24966	0.354985	8.08272	0.00446892	0.0181367
FBXO24	-1.68062	1.15445	9.66177	0.00188142	0.00935842
FBXO39	-1.73826	1.4881	20.2791	6.69285e-06	0.000163802
FBXO44	-1.00703	5.42169	11.7904	0.000595383	0.00401681
FER1L4	-1.96136	3.60523	9.54166	0.0020086	0.00984671
FGD5P1	-1.69398	0.940377	10.3151	0.00131944	0.00718921
FGF17	-4.29924	0.549869	23.0029	1.61759e-06	6.01887e-05
FGF19	-2.62576	3.2525	13.7216	0.000211999	0.00191813
FGF22	-1.60844	1.06536	8.77007	0.00306214	0.0136151
FGFR4	-1.40205	2.36559	6.06708	0.0137724	0.0423174
FITM1	-1.79638	0.533899	15.3184	9.08266e-05	0.00104644
FLJ38668	-1.22422	0.888472	7.61073	0.0058022	0.0219613
FLJ38717	-1.28257	1.24071	6.01953	0.0141484	0.0432195
FLJ38723	-2.60234	0.482122	8.91323	0.00283113	0.0128052
FLJ41481	-1.82225	-0.0661523	21.2427	4.04639e-06	0.000116899
FLJ42258	-2.4286	0.664602	21.0974	4.36516e-06	0.000124652
FLJ42627	-1.02209	2.17451	14.4264	0.000145747	0.00147581
FLJ44342	-1.44522	4.44586	11.7263	0.000616214	0.0041047
FLJ44511	-1.81667	2.54868	13.7832	0.000205157	0.00186757
FLJ45513	-1.49483	0.33241	7.26529	0.00702999	0.0254643
FLJ45743	-1.57952	2.99374	12.6122	0.000383239	0.00289731
FLJ46906	-1.00057	1.83871	7.97205	0.00475051	0.0189637
FOXH1	-1.7064	5.36963	12.3295	0.000445844	0.00323223
FOXI1	-3.09035	1.38086	6.17156	0.012982	0.0405219
FRG1-2	-3.39715	0.169774	8.29349	0.00397874	0.0166591
FRMPD1	-1.288	2.88216	8.92852	0.00280752	0.0127217
FSD2	-1.23918	2.78771	10.711	0.00106498	0.00611917
FSIP2	-1.07163	3.62358	7.3309	0.0067779	0.0247607
FTCD	-2.88408	1.12938	19.3658	1.0792e-05	0.000230279
GABBR1-2	-2.56075	0.812186	7.84849	0.00508631	0.0199306
GABRE	-1.82735	5.4478	11.5209	0.000688168	0.00445354
GADD45G	-1.54224	5.94945	13.1881	0.00028173	0.0023238
GAK	-1.60115	8.07786	20.1889	7.01601e-06	0.000169098
GAL	-3.85152	4.18566	10.7136	0.00106353	0.0061185
GALNT9	-3.01191	5.2757	15.6383	7.6686e-05	0.000935538
GAPDHS	-1.46142	2.81623	25.5405	4.33189e-07	2.395e-05
GARNL3	-1.05764	3.3028	15.7762	7.12926e-05	0.000888846
GAS2	-1.41839	3.27639	7.82967	0.00513955	0.0200767
GBP7	-3.68501	0.309289	16.0668	6.11468e-05	0.000805899
GCGR	-3.55839	4.35333	12.6257	0.00038047	0.00288141
GHRLOS	-1.4161	1.11228	12.2608	0.000462562	0.00332005
GIGYF1	-1.13244	7.41432	12.5202	0.00040258	0.00300028
GIPR	-3.07045	1.1839	15.4393	8.51986e-05	0.000995517
GJB4	-1.10191	3.83874	8.09251	0.00444487	0.0180648
GKAP1	-1.03925	2.17303	11.9627	0.00054275	0.00374493
GLP1R	-2.56643	2.83065	8.15722	0.004289	0.0175773
GMPR	-1.07142	5.01939	7.7928	0.00524549	0.020371
GNMT	-1.83961	0.696618	8.05696	0.00453292	0.0183233
GNRH1	-2.09805	2.75579	20.9827	4.63456e-06	0.000129566
GOLGA2P5	-1.63635	2.94679	11.9848	0.000536355	0.00371648
GOLGA2P7	-1.00921	0.911873	6.69173	0.00968612	0.0324477
GOLGA6L5P	-2.11838	2.41056	26.7573	2.30683e-07	1.52321e-05
GOLGA6L9	-1.56454	1.46321	8.1652	0.00427019	0.0175168
GOLGA6L9-2	-1.63517	2.01507	13.8961	0.0001932	0.00178692
GOLGA8A	-2.27528	6.72694	15.4462	8.48884e-05	0.000993234
GOLGA8B	-1.96486	6.25169	10.9265	0.000947977	0.0056271
GOLGA8N-2	-1.47918	0.337088	15.4476	8.48241e-05	0.000993153
GPC2	-1.20678	4.32695	9.41473	0.00215249	0.0103683
GPD1	-2.51254	3.59818	9.59205	0.00195421	0.00964129
GPHA2	-2.85464	3.12982	10.9844	0.000918799	0.00549406
GPR114	-1.77035	3.02662	10.3234	0.00131352	0.00716374
GPR143	-1.4094	3.81859	16.5079	4.84466e-05	0.000685501
GPR173	-1.21276	3.12986	9.52737	0.0020243	0.00990684
GPR35	-1.45364	2.26617	15.7153	7.36268e-05	0.000908134
GPRASP1	-1.16801	4.41417	10.1751	0.00142349	0.00758653
GPRC5D	-1.90113	0.063208	8.34494	0.00386763	0.0163083
GPT	-2.33297	3.52134	15.3477	8.94304e-05	0.0010338
GRIA4	-3.68365	1.49472	12.3985	0.000429671	0.00315195
GRID2IP	-1.79682	1.90795	9.44629	0.00211577	0.0102469
GRIK1	-1.63494	1.35602	7.51999	0.00610179	0.0228306
GRIK1-AS1	-2.60701	-0.12105	12.0514	0.000517537	0.00361711
GRIK5	-2.02837	2.2909	7.17894	0.00737642	0.0263738
GRIN2C	-1.65801	1.03158	10.2611	0.00135861	0.00734361
GRM2	-1.05509	0.429865	6.69023	0.00969424	0.0324674
GRM6	-3.28861	1.26986	24.1747	8.79793e-07	3.97672e-05
GSDMB	-2.28223	5.04247	18.6765	1.54882e-05	0.000301149
GSTM2	-2.25341	5.80148	26.1955	3.08534e-07	1.86684e-05
GTF2IRD2	-1.32868	3.46907	18.5744	1.63397e-05	0.000311752
GUCA1B	-1.92083	2.98343	13.3573	0.000257422	0.0021794
GUCY1B2	-3.34096	0.266765	13.0371	0.000305387	0.00245573
GUSBP11	-1.55086	5.19909	14.6889	0.000126794	0.00133141
H1FX-AS1	-1.10807	3.00803	18.3042	1.88293e-05	0.000345698
HAAO	-1.0239	2.7269	6.09674	0.0135432	0.0417762
HAO2	-3.60823	1.67687	10.6983	0.00107234	0.00614871
HAPLN4	-1.61242	1.04603	5.86419	0.015452	0.0462574
HAUS7	-2.38933	6.76602	18.6896	1.53818e-05	0.000300093
HCG8-7	-3.77953	-0.863178	5.91653	0.0149995	0.0452126
HERC2P2	-1.32792	5.36009	6.82052	0.00901162	0.0307283
HERC2P2-2	-2.87111	2.12605	23.7082	1.12101e-06	4.71998e-05
HERC2P3	-2.12254	2.29811	13.2128	0.000278038	0.00230213
HESX1	-1.13928	1.27007	11.7386	0.000612155	0.00409009
HEXDC	-1.23056	5.04398	19.7475	8.83756e-06	0.000199133
HFM1	-1.58371	1.06195	14.3575	0.000151176	0.00150784
HGFAC	-2.28715	-0.326575	9.38496	0.00218773	0.0104872
HIF3A	-4.53659	3.54734	28.7883	8.07363e-08	7.31488e-06
HM13-AS1	-1.46994	0.535219	11.6584	0.000639142	0.00421668
HNRNPA1P33	-1.67959	0.285567	17.2751	3.23405e-05	0.000500136
HOTAIRM1	-1.02748	3.33076	7.46759	0.00628196	0.0233683
HPCAL4	-3.17361	0.767267	19.9926	7.7744e-06	0.000182194
HPN	-3.04752	3.04973	12.7997	0.000346676	0.00269505
HPN-AS1	-4.33751	1.07421	16.7224	4.32677e-05	0.000626567
HPX	-2.24081	2.00955	16.4083	5.10612e-05	0.000713168
HSD11B2	-1.58891	5.51386	14.489	0.000140984	0.00144277
HSD17B3	-2.4832	0.609848	12.023	0.000525483	0.00366171
HSD3B1	-3.89024	1.71358	8.12812	0.0043584	0.0178134
HSF4	-2.05149	4.97328	17.6296	2.68377e-05	0.000440632
HYDIN	-2.38879	2.07287	10.7877	0.00102179	0.00593559
HYDIN2	-1.82482	0.330274	8.54589	0.00346302	0.0149979
ICAM5	-2.27699	2.10353	7.38593	0.00657361	0.0241783
IDNK	-1.05635	2.53922	14.5277	0.000138112	0.00142349
IGFALS	-2.23161	0.105456	16.1154	5.95971e-05	0.000792077
IGFL4	-1.53352	1.04047	11.6266	0.000650157	0.00427144
IGFN1	-2.89244	1.06921	11.9844	0.000536479	0.00371648
IL11RA	-1.41351	6.35631	13.8865	0.000194191	0.00179226
IL3RA-2	-1.3901	0.332721	6.103	0.0134952	0.041658
INE1	-1.08935	1.57893	6.74909	0.00937957	0.0316771
INHA	-1.84571	1.45661	14.3253	0.000153787	0.00152335
INHBC	-1.34981	1.21916	7.15938	0.00745728	0.0266188
INHBE	-1.46873	2.77145	8.7852	0.00303684	0.0135236
INSC	-1.78639	-0.0160325	7.17956	0.00737388	0.0263738
INTS4L1	-2.21046	1.1619	13.4416	0.0002461	0.00211984
INTS6-AS1	-1.73796	0.990031	35.2223	2.94131e-09	7.15854e-07
INTU	-1.09925	3.30942	17.5498	2.79878e-05	0.000452644
IRX6	-1.43175	3.62502	10.9528	0.000934639	0.00556761
ITGB2-AS1	-1.14637	1.92538	7.6824	0.0055762	0.0212687
ITGB7	-1.32531	4.62824	12.8715	0.000333621	0.00261844
ITIH3	-1.46183	0.803434	8.01501	0.00463912	0.0186481
ITIH4	-2.05454	3.58065	19.99	7.78501e-06	0.000182194
IZUMO4	-1.37393	2.29697	9.67411	0.00186882	0.00931988
JAKMIP3	-1.61663	0.644455	5.83034	0.0157521	0.046974
JPH3	-2.57114	4.04543	13.4918	0.000239613	0.00207897
KBTBD12	-1.75216	-0.11809	10.2462	0.00136969	0.00738396
KC6	-1.38165	3.00699	8.45308	0.00364426	0.0155867
KCNC3	-1.09763	1.8286	7.92853	0.00486614	0.0192918
KCNE3	-1.78228	4.88501	8.05153	0.00454653	0.0183553
KCNF1	-2.24705	0.783152	7.63803	0.00571504	0.0216969
KCNG1	-1.84506	2.6264	14.7728	0.000121269	0.00128472
KCNH2	-2.19517	0.818791	10.3783	0.00127502	0.00698458
KCNIP2	-1.75721	2.10473	14.9735	0.00010903	0.00119339
KCNJ3	-4.73879	1.14585	7.99315	0.00469547	0.018798
KCNMB2	-1.90771	1.52311	7.59186	0.00586324	0.0221584
KCNMB3	-1.073	1.8605	12.3368	0.000444106	0.00322368
KCNQ1OT1	-1.29602	3.59025	7.93909	0.00483781	0.0192014
KCNQ4	-1.4391	3.57041	9.38876	0.0021832	0.0104742
KCNU1	-2.62996	0.611501	9.88985	0.00166193	0.00847618
KCP	-2.15446	2.27344	9.6157	0.00192921	0.00953854
KCTD19	-1.40889	1.14424	7.57936	0.00590403	0.022264
KIAA0319	-2.01621	1.33484	7.23464	0.007151	0.0258131
KIAA0895L	-1.50839	5.36916	20.5452	5.82405e-06	0.000150202
KIAA1045	-1.63745	4.16405	16.007	6.31099e-05	0.000822997
KIAA1407	-1.72009	4.61193	29.1032	6.86235e-08	6.52489e-06
KIAA1656	-1.27854	3.05492	13.9432	0.000188414	0.0017539
KIAA1683	-1.89912	3.63842	11.296	0.000776758	0.00488083
KIAA1875	-3.03705	2.8892	18.7477	1.49205e-05	0.000294412
KIF12	-1.8624	7.98529	9.74447	0.00179863	0.00903754
KIF1A	-1.94976	1.71402	7.4485	0.00634894	0.0235718
KIF28P	-1.89925	0.965369	9.86955	0.00168036	0.00855255
KIFC2	-1.69163	6.92469	18.1912	1.99803e-05	0.000360541
KIRREL2	-2.49716	1.85803	9.56143	0.00198708	0.00976057
KLHDC9	-1.47115	0.518758	13.0535	0.000302712	0.00243988
KLHL31	-2.07221	3.09422	29.802	4.78509e-08	5.10341e-06
KLHL41	-1.2251	1.38269	10.8527	0.000986495	0.00578335
KLK1	-2.35609	2.53826	14.7922	0.000120031	0.00127823
KLRAP1	-1.10542	2.79036	10.0536	0.00152048	0.00795884
KLRF2	-3.40353	-0.171712	15.9722	6.42805e-05	0.000833239
KRT2	-2.74029	8.7994	7.40737	0.00649571	0.0239574
KRT32	-1.90093	2.02436	13.4207	0.000248857	0.00213615
KRT35	-4.0661	0.293718	5.78152	0.0161956	0.0480257
KRT72	-2.44064	1.00574	11.9865	0.000535886	0.00371534
KRT73	-4.07808	1.03201	19.1079	1.23531e-05	0.000257244
KRT74	-1.86999	1.62525	6.02079	0.0141383	0.0432038
KRT79	-2.17919	7.24122	7.75471	0.00535727	0.0206522
KRT81	-2.69219	0.848248	13.1424	0.000288692	0.00236656
KRT82	-2.25518	-0.40232	7.61769	0.00577985	0.0218853
KRT86	-1.98059	1.35192	12.9247	0.000324268	0.0025717
KRT9	-1.6197	2.32719	18.1583	2.03277e-05	0.000364908
KRTAP11-1	-3.44261	0.414367	12.318	0.000448603	0.00324272
KRTAP5-10	-2.65187	-0.256211	15.0968	0.000102137	0.00114252
KRTAP5-9	-2.28928	0.0324783	17.8832	2.34886e-05	0.000397872
KY	-1.80395	2.20758	13.2215	0.000276752	0.00229793
L3MBTL1	-2.91644	2.88714	20.3188	6.55523e-06	0.000161363
LAMA5	-1.43549	9.26871	16.1394	5.88482e-05	0.000785367
LAMB2P1	-1.11897	1.58181	6.1748	0.0129583	0.040477
LAMB4	-1.97337	4.84229	9.84379	0.00170406	0.00864774
LAT	-1.45852	4.10238	17.5695	2.76994e-05	0.00044966
LCAT	-1.12627	4.26107	8.18521	0.00422332	0.0173802
LCN10	-2.74971	1.07434	13.1328	0.000290166	0.00237527
LCN12	-2.87081	1.10049	16.3301	5.32129e-05	0.000731994
LCNL1	-2.07755	0.836581	12.4672	0.000414153	0.00306934
LDHD	-2.0012	2.06256	8.00848	0.00465589	0.0186981
LEAP2	-1.85666	0.22873	18.0711	2.12805e-05	0.000377701
LEFTY1	-1.93785	-0.0496608	9.3163	0.00227124	0.010799
LEKR1	-1.03726	0.406677	7.6735	0.00560376	0.021355
LENG8	-1.75725	0.841602	8.43438	0.00368193	0.0157052
LENG8-4	-1.44015	2.40689	11.2214	0.000808577	0.00503506
LGALS4	-2.64501	1.47367	12.5133	0.000404058	0.0030087
LGALS9C	-1.46312	1.72002	6.26997	0.0122802	0.0388214
LGI3	-1.57609	2.25372	7.96177	0.00477756	0.0190436
LHX4	-1.51775	1.88895	12.1082	0.000502011	0.00352999
LIME1	-1.24006	4.10974	13.6203	0.00022375	0.00198858
LINC00086	-1.0268	1.98608	10.1566	0.00143787	0.00764642
LINC00092	-1.56601	2.62813	10.9632	0.000929403	0.0055498
LINC00115	-1.19708	0.263331	15.9134	6.63071e-05	0.000848702
LINC00173	-1.39232	1.10005	6.97824	0.00825068	0.0287801
LINC00174	-1.909	4.40366	19.4994	1.00631e-05	0.000220488
LINC00176	-1.70787	2.5927	14.7326	0.000123885	0.00130562
LINC00202-1	-2.56354	1.69452	20.3029	6.60999e-06	0.000162463
LINC00240	-1.88152	1.56925	17.7027	2.58264e-05	0.000427953
LINC00265	-1.25721	4.1374	10.7674	0.00103302	0.00597871
LINC00327	-1.4368	0.664086	9.97314	0.0015884	0.00820027
LINC00338	-1.26021	2.93324	14.5652	0.000135393	0.0013988
LINC00342	-1.63972	3.36136	14.37	0.000150179	0.00150136
LINC00476	-1.14666	3.96819	13.6627	0.000218754	0.0019561
LINC00514	-3.88146	0.473901	20.2502	6.7948e-06	0.000165589
LINC00652	-2.01776	0.589407	22.8353	1.7649e-06	6.40139e-05
LINC00663	-1.23356	2.57713	14.2495	0.000160107	0.00156191
LINC00664	-2.50033	0.668275	14.7663	0.000121688	0.00128796
LINC00672	-1.21514	2.10784	7.86705	0.00503437	0.019773
LINC00842	-1.22376	1.51144	12.1033	0.000503319	0.00353774
LINC00858	-1.61875	0.775749	6.05256	0.0138861	0.0425761
LINC00861	-1.71663	0.728213	7.00842	0.00811271	0.0284077
LINC00865	-1.0446	3.87153	5.90078	0.0151342	0.0455553
LINC00885	-1.12858	2.32682	7.67799	0.00558982	0.0213113
LINC00893	-2.37689	3.1321	22.2474	2.39685e-06	7.9918e-05
LINC00894	-1.95154	1.80302	19.3748	1.07414e-05	0.000229481
LINC00898	-1.49905	1.20679	9.84028	0.00170732	0.00866147
LINC00899	-1.05517	2.41489	7.50616	0.00614885	0.0229719
LINC00926	-2.69103	3.72212	20.8236	5.03595e-06	0.000136915
LINC00950	-2.19205	1.52248	23.6368	1.16339e-06	4.85121e-05
LINC00964	-1.94383	4.51807	10.5826	0.00114159	0.00642865
LINC01000	-1.14847	6.66095	11.3582	0.000751162	0.00478075
LINC01001	-1.93332	1.38234	17.9951	2.21472e-05	0.00038557
LINC01002	-1.33544	1.87771	6.44732	0.011112	0.0359897
LINC01004	-1.55645	4.04236	18.4957	1.70289e-05	0.000320658
LINC01011	-1.06792	1.07848	11.012	0.000905247	0.00544464
LINC01012	-1.27349	0.800434	8.23298	0.00411359	0.0170627
LINC01018	-2.04918	1.16318	10.4083	0.00125452	0.00690067
LINC01061	-1.20527	3.58194	10.679	0.00108359	0.00619066
LINC01089	-1.171	4.87359	8.21767	0.00414845	0.0171867
LINC01091	-1.10835	0.548934	11.9453	0.000547844	0.00376886
LINC01106	-1.76325	0.77872	13.0432	0.000304381	0.00245105
LINC01125	-1.85399	1.50334	15.8686	6.78965e-05	0.0008614
LINC01144	-1.33502	0.506452	10.4888	0.00120103	0.00668718
LINC01160	-2.15187	-0.341595	8.26573	0.00404004	0.0168572
LINC01176	-1.6568	2.0991	13.2179	0.00027729	0.00230034
LOC100101148	-2.1592	0.0317263	20.8221	5.03985e-06	0.000136915
LOC100126582	-1.11409	0.284808	9.28808	0.0023065	0.0109234
LOC100128288	-1.41409	2.04593	12.1708	0.000485435	0.00344422
LOC100128882	-1.43606	0.223299	7.63132	0.00573632	0.0217595
LOC100129215	-1.63267	0.338913	22.302	2.3296e-06	7.84931e-05
LOC100129534	-1.80901	2.60177	18.0762	2.12238e-05	0.000377082
LOC100129637	-1.48491	4.08928	31.606	1.8885e-08	2.67873e-06
LOC100129722	-2.3656	0.530819	11.1359	0.000846713	0.00519772
LOC100129940	-1.36948	1.41235	10.0493	0.00152402	0.00797416
LOC100130417	-2.28147	2.7773	13.2554	0.000271797	0.00226563
LOC100130673	-1.72438	0.158814	7.44207	0.00637165	0.0236055
LOC100130872	-1.97733	5.87497	12.5647	0.000393096	0.00294865
LOC100130987	-1.032	1.6749	10.9558	0.000933098	0.00556035
LOC100131270	-1.6154	0.191035	23.1298	1.51428e-06	5.73569e-05
LOC100131289	-3.17385	0.750052	12.3457	0.000442	0.00321244
LOC100131372	-1.54804	2.74614	9.33127	0.00225276	0.0107316
LOC100131564	-1.98861	4.42569	22.0392	2.67134e-06	8.62357e-05
LOC100132731	-1.15153	0.96803	9.20262	0.00241669	0.0113366
LOC100132832	-1.17832	0.178839	7.52478	0.00608559	0.022777
LOC100133182	-2.83886	3.19107	14.2005	0.00016433	0.00159402
LOC100133331	-1.72838	2.12253	20.0415	7.578e-06	0.000179394
LOC100134317	-1.40294	0.0262468	8.33357	0.00389191	0.0163748
LOC100270746	-1.31565	0.88679	14.3906	0.00014854	0.0014895
LOC100270804	-2.00702	2.49221	23.9764	9.7522e-07	4.26434e-05
LOC100272217	-1.54138	0.62331	16.114	5.96403e-05	0.000792077
LOC100287497	-1.55512	2.54649	21.127	4.29831e-06	0.000122946
LOC100288069	-1.05562	0.32709	9.49843	0.00205648	0.0100303
LOC100288152	-1.63665	4.05331	12.4442	0.00041929	0.00309284
LOC100288162	-1.73248	-0.0345405	14.9925	0.000107937	0.00118307
LOC100288637-2	-1.91563	0.212153	12.1928	0.000479734	0.00341792
LOC100289230	-1.6943	1.63128	21.5514	3.44466e-06	0.000104031
LOC100505585	-3.22261	0.598618	17.964	2.25121e-05	0.000388186
LOC100505664	-1.77111	1.45029	9.55388	0.00199527	0.00979802
LOC100505767	-2.2741	0.410303	21.9783	2.75748e-06	8.78694e-05
LOC100505771	-1.17778	2.70071	8.02163	0.0046222	0.018606
LOC100506060	-1.29875	1.74777	7.64296	0.00569945	0.0216434
LOC100506114	-1.198	0.506719	7.63137	0.00573616	0.0217595
LOC100506124	-1.88382	1.64597	17.5574	2.78766e-05	0.000451538
LOC100506235	-1.55722	0.0239715	15.6388	7.66664e-05	0.000935538
LOC100506351	-1.83609	0.383976	20.9565	4.6983e-06	0.000130714
LOC100506374	-1.5028	1.96265	14.2794	0.000157582	0.00154589
LOC100506472	-1.42087	1.50988	13.6835	0.000216342	0.00193878
LOC100506473	-1.1165	2.18174	16.0562	6.14913e-05	0.000808592
LOC100506497	-2.03939	0.943232	12.9	0.000328575	0.00259516
LOC100506504	-1.4042	2.58829	18.5542	1.65145e-05	0.000314048
LOC100506518	-1.39262	1.98982	14.3222	0.000154039	0.00152497
LOC100506538	-1.65343	3.1429	13.9104	0.000191733	0.00177906
LOC100506990	-1.50002	4.23227	18.6167	1.59817e-05	0.000308242
LOC100507131	-1.22743	0.79407	7.39921	0.00652526	0.0240408
LOC100507316	-1.12061	2.10544	8.87474	0.00289144	0.0130032
LOC100507351	-2.17848	0.891313	10.5528	0.00116015	0.00650353
LOC100507412	-3.18177	1.97498	13.4242	0.0002484	0.00213329
LOC100507487	-2.93899	2.24041	26.563	2.55086e-07	1.64142e-05
LOC100507520	-1.44348	4.4336	9.07637	0.00258933	0.0119741
LOC100507599	-1.13959	2.74769	13.8801	0.000194851	0.00179739
LOC100652736	-1.74703	1.35254	15.2411	9.46203e-05	0.00107937
LOC100652930	-3.32371	0.973849	28.0757	1.16663e-07	9.47974e-06
LOC100996246	-1.92142	0.639178	16.2216	5.63487e-05	0.000760027
LOC100996273	-2.73765	1.34927	13.2862	0.000267366	0.0022384
LOC100996457	-1.13181	0.142334	10.2212	0.00138835	0.00745437
LOC100996573	-1.10333	2.56868	9.65448	0.0018889	0.00939023
LOC100996873	-1.86079	0.66111	14.5339	0.000137657	0.00142048
LOC101059936	-2.18624	0.483261	12.1913	0.000480127	0.00341792
LOC101060376	-1.36639	1.12753	6.83023	0.00896278	0.0306342
LOC101060391	-2.61108	1.82159	14.4398	0.000144709	0.00146787
LOC101060494	-1.77546	0.392929	16.4117	5.09697e-05	0.000713026
LOC101060581	-1.7398	1.89542	17.3474	3.11324e-05	0.000487112
LOC101926902	-1.85819	1.14474	20.2919	6.64816e-06	0.000162955
LOC101926907	-1.93542	2.52525	14.7408	0.000123346	0.00130232
LOC101926922	-1.68448	1.09178	12.6744	0.000370696	0.00282594
LOC101926935	-2.1555	0.160654	15.5827	7.89721e-05	0.000949696
LOC101927000	-3.14757	-0.231853	13.0406	0.000304803	0.00245217
LOC101927054	-1.4434	2.18193	10.9405	0.000940855	0.00559443
LOC101927071	-1.84481	-0.198636	12.5232	0.000401929	0.00299672
LOC101927119	-1.54218	2.64631	13.0024	0.000311099	0.00248549
LOC101927181	-1.05428	1.94125	15.0998	0.000101975	0.00114145
LOC101927266	-1.74666	1.97743	16.033	6.22489e-05	0.000814976
LOC101927268	-2.8426	-0.413856	16.1357	5.89616e-05	0.000785473
LOC101927300	-1.76591	1.16255	22.8021	1.79566e-06	6.47074e-05
LOC101927311	-1.79544	1.11249	13.7162	0.000212609	0.00191864
LOC101927372	-2.98476	0.260066	19.9221	8.06607e-06	0.000186609
LOC101927382	-2.17554	2.95056	9.56573	0.00198243	0.00974878
LOC101927451	-1.14964	0.712242	22.1239	2.55613e-06	8.40946e-05
LOC101927559	-1.52398	1.02495	15.5065	8.22213e-05	0.00097193
LOC101927595	-1.20403	1.16906	11.7567	0.000606239	0.00406935
LOC101927673	-2.13687	1.51361	17.9749	2.23842e-05	0.000387082
LOC101927759	-1.70555	1.0007	14.3183	0.000154353	0.00152721
LOC101927823	-2.34063	1.70614	11.3089	0.000771348	0.00485565
LOC101927838	-1.00937	3.10639	14.2187	0.000162746	0.0015831
LOC101927848	-1.17607	2.67708	6.98797	0.00820592	0.0286586
LOC101927850	-1.72793	2.48897	11.1709	0.000830912	0.00513533
LOC101927853	-3.25378	1.05541	19.4644	1.02492e-05	0.000222816
LOC101927858	-1.37459	0.740626	12.7121	0.000363292	0.00278545
LOC101927903	-1.6175	0.969329	11.0455	0.00088901	0.00537435
LOC101927910	-1.21004	2.18282	8.06962	0.00450135	0.0182383
LOC101927999	-2.9377	1.63343	17.6636	2.63622e-05	0.000435303
LOC101928126	-1.21418	2.84148	19.4657	1.0242e-05	0.000222816
LOC101928193	-2.78856	0.201754	7.37525	0.00661274	0.0242855
LOC101928230	-1.75107	1.5954	31.8633	1.65415e-08	2.40546e-06
LOC101928248	-2.1073	-0.0258405	17.2644	3.25216e-05	0.000502039
LOC101928262	-4.39121	0.299327	23.6511	1.1548e-06	4.8387e-05
LOC101928424	-1.40581	0.369844	22.9373	1.67374e-06	6.14949e-05
LOC101928445	-1.4196	0.705827	8.44926	0.00365192	0.0156156
LOC101928524	-1.08405	3.66863	12.0589	0.000515451	0.00360399
LOC101928548	-2.03372	2.47729	13.5449	0.00023292	0.00204707
LOC101928588	-1.10869	3.29998	9.96046	0.00159938	0.00824712
LOC101928592	-1.59966	0.129135	13.8069	0.000202586	0.00184513
LOC101928621	-2.09237	1.47218	15.9253	6.58928e-05	0.000846529
LOC101928667	-2.22955	0.399736	25.5482	4.31465e-07	2.39311e-05
LOC101928706	-1.18476	0.261681	7.57699	0.0059118	0.0222884
LOC101928714	-2.04594	2.95875	13.5737	0.000229374	0.00202517
LOC101928747	-1.27072	1.12421	9.85664	0.0016922	0.00860015
LOC101928762	-1.7054	2.99473	14.4432	0.000144448	0.00146694
LOC101928774	-2.51805	0.570407	19.88	8.24599e-06	0.000189824
LOC101928814	-1.32024	0.224731	8.67126	0.00323268	0.0141588
LOC101928830	-1.22358	1.68106	16.512	4.83428e-05	0.000684592
LOC101928895	-2.33541	1.23275	21.7247	3.14717e-06	9.76019e-05
LOC101928926	-1.04492	1.37405	12.5763	0.000390675	0.00293558
LOC101928927	-1.13203	1.37845	7.05822	0.00789023	0.0277991
LOC101929005	-1.57322	1.10394	11.086	0.000869821	0.00530043
LOC101929112	-1.62025	2.61829	12.7374	0.000358406	0.00276514
LOC101929225	-1.65794	0.938283	14.6726	0.000127891	0.00133936
LOC101929240	-1.68387	4.20044	17.7015	2.58429e-05	0.000427953
LOC101929248	-1.76344	1.37081	21.2201	4.09448e-06	0.000117895
LOC101929280	-2.64259	0.87554	12.7813	0.000350095	0.00271677
LOC101929301	-3.07179	0.931043	17.2498	3.27728e-05	0.000502939
LOC101929327	-2.67871	1.27771	7.95628	0.00479208	0.0190681
LOC101929336	-1.89414	0.221125	25.8483	3.69336e-07	2.13758e-05
LOC101929396	-2.91029	0.467691	14.7811	0.000120737	0.00128102
LOC101929451	-1.20052	0.875141	8.99872	0.00270168	0.0123553
LOC101929469	-1.54885	1.94877	7.32412	0.00680351	0.0248386
LOC101929491	-1.93682	-0.0373125	20.6947	5.38662e-06	0.00014275
LOC101929545	-2.88857	-0.0129919	9.58569	0.001961	0.00966538
LOC101929547	-1.44635	0.17434	11.2909	0.000778886	0.00489242
LOC101929613	-3.71411	0.599655	20.4661	6.06973e-06	0.000154423
LOC101929661	-1.23448	1.08072	8.3803	0.0037931	0.0160724
LOC101929668	-1.6212	2.29826	18.8813	1.3911e-05	0.000280244
LOC101929704	-1.05844	1.10042	11.7791	0.000598989	0.0040317
LOC101929719	-1.57816	1.0383	14.1553	0.000168324	0.00161745
LOC101929901	-1.95557	0.728553	9.01172	0.00268254	0.0122856
LOC101930137	-1.47731	0.162301	13.0945	0.000296159	0.00240612
LOC101930452	-1.98722	2.27377	19.6039	9.52768e-06	0.00021084
LOC101930476	-1.47069	0.270749	6.57807	0.0103243	0.0340437
LOC102723356	-1.98218	0.7465	9.31609	0.0022715	0.010799
LOC102723415	-2.91354	2.05073	26.047	3.33205e-07	1.98831e-05
LOC102723421	-1.22807	0.420226	17.2514	3.27455e-05	0.000502939
LOC102723428	-1.08283	0.530683	8.8128	0.00299125	0.0133547
LOC102723450	-3.75708	1.30081	12.7474	0.000356502	0.00275247
LOC102723564	-1.17915	2.93528	6.20018	0.0127737	0.0400307
LOC102723625	-1.42115	0.376368	10.9613	0.000930366	0.00555172
LOC102723648	-1.65067	0.875723	9.64205	0.00190173	0.00942966
LOC102723670	-2.09291	2.97629	10.5184	0.00118192	0.00660415
LOC102723679	-2.64795	0.124396	15.7412	7.26247e-05	0.000902095
LOC102723722	-2.9144	-0.428525	16.0748	6.08903e-05	0.000803587
LOC102723722-2	-1.97531	-0.23076	7.80906	0.0051985	0.0202522
LOC102723730	-4.58468	-0.0684691	15.0228	0.000106219	0.00117152
LOC102723811	-1.71704	0.43316	11.9618	0.000543017	0.00374528
LOC102723814	-1.58225	0.950113	10.6359	0.00110911	0.00629905
LOC102723820	-1.36823	1.74112	12.6926	0.000367113	0.00280729
LOC102723859	-2.42267	-0.251359	11.9871	0.000535691	0.00371534
LOC102723877	-1.44681	0.265069	14.1099	0.000172429	0.00164947
LOC102723897	-2.12044	3.86192	33.2864	7.95376e-09	1.46425e-06
LOC102723919	-1.33467	2.93935	18.4174	1.77432e-05	0.000332301
LOC102723975	-1.60441	2.10331	11.7546	0.000606934	0.00406935
LOC102723995	-1.84652	1.77284	6.72852	0.00948833	0.0319447
LOC102724003	-2.16333	0.451332	11.5578	0.00067465	0.00439233
LOC102724037	-1.00581	0.417704	8.04869	0.00455366	0.0183685
LOC102724061	-1.75474	0.29195	16.3991	5.13085e-05	0.000715466
LOC102724103	-1.42401	0.527103	14.7722	0.000121308	0.00128472
LOC102724105	-1.21203	2.09711	9.26344	0.00233773	0.011029
LOC102724196	-2.79358	0.0918339	11.5876	0.000663938	0.00433261
LOC102724235	-1.15687	0.823239	15.3399	8.97998e-05	0.00103668
LOC102724248	-2.97157	1.44672	9.1764	0.00245156	0.0114691
LOC102724254	-1.37998	0.279889	8.17516	0.0042468	0.0174511
LOC102724342	-1.3714	1.30223	11.3105	0.000770702	0.00485511
LOC102724402	-2.16429	0.970964	15.4881	8.30274e-05	0.000977343
LOC102724455	-2.01622	-0.138265	15.3573	8.8976e-05	0.00102952
LOC102724488	-1.20284	0.977499	10.2012	0.00140352	0.00751017
LOC102724554	-1.40619	3.99739	13.1007	0.000295189	0.00240162
LOC102724562	-1.48601	2.39668	6.4929	0.0108306	0.0353096
LOC102724594	-2.60346	2.8067	26.0208	3.37766e-07	1.99741e-05
LOC102724598	-2.30633	-0.153274	11.5953	0.000661193	0.00432308
LOC102724709	-1.94493	1.1762	21.6762	3.2277e-06	9.94731e-05
LOC102724731	-1.29579	0.839191	6.44814	0.0111069	0.0359799
LOC102724740	-1.52154	0.796802	12.891	0.000330159	0.00259769
LOC102724757	-1.5726	1.07636	12.5952	0.000386742	0.00291997
LOC102724759	-3.27627	1.11143	22.608	1.98653e-06	6.94527e-05
LOC102724788	-2.13506	2.28686	17.5268	2.83285e-05	0.000456448
LOC102724795	-1.17121	0.4979	10.7778	0.00102723	0.0059592
LOC102724811	-1.86807	0.543441	18.9759	1.3238e-05	0.000270211
LOC102724814	-1.04385	6.05983	16.274	5.4811e-05	0.000746267
LOC102724921	-1.38333	0.862392	12.7745	0.000351373	0.00272302
LOC102724993	-1.87823	2.8836	21.746	3.11244e-06	9.73973e-05
LOC102725016	-1.28861	3.89633	6.91616	0.00854202	0.0295226
LOC113230	-1.03128	2.06343	8.1999	0.00418927	0.0172731
LOC146880	-1.10527	5.93461	11.5236	0.000687197	0.00445224
LOC149134	-2.0031	0.267039	12.3901	0.000431611	0.00315819
LOC155060	-1.62437	5.03179	10.1613	0.00143417	0.00762936
LOC158434	-2.38395	2.26872	9.77617	0.00176788	0.0089066
LOC200772	-2.31825	0.1127	6.66056	0.00985701	0.0328409
LOC220729	-1.06255	3.37598	15.7794	7.11746e-05	0.000888014
LOC284009	-1.80072	0.0685519	13.7779	0.000205739	0.0018709
LOC284412	-1.66395	0.162965	11.3756	0.000744166	0.00474145
LOC284600	-1.88539	3.35117	7.87244	0.00501938	0.019732
LOC284837	-1.67542	3.17508	11.7011	0.000624642	0.00414974
LOC339192	-1.11988	2.56275	12.0909	0.000506691	0.00355456
LOC339593	-2.62953	0.321865	15.4983	8.25794e-05	0.000974122
LOC345051	-1.74648	0.0635244	6.88231	0.00870529	0.0299175
LOC388210	-2.38187	2.36401	23.3166	1.37407e-06	5.40414e-05
LOC388780	-1.24139	0.373111	7.82006	0.00516693	0.02017
LOC388849	-1.46014	1.36553	14.2045	0.000163977	0.00159148
LOC389765	-1.32507	1.50132	11.3962	0.000735947	0.00469774
LOC389831	-1.38744	2.98582	12.8154	0.000343782	0.00267618
LOC391322	-1.79234	-0.254006	5.72527	0.0167224	0.0493152
LOC399491	-1.59553	4.18754	20.4182	6.22364e-06	0.000156541
LOC400553	-1.44395	1.02288	5.97815	0.0144842	0.0440334
LOC400622	-2.30427	0.50291	6.54374	0.0105254	0.0345489
LOC400863	-1.46021	0.0875418	9.21954	0.00239445	0.0112445
LOC401320	-1.04763	3.7601	11.1984	0.000818693	0.00507628
LOC440157	-1.41891	2.65466	6.14008	0.0132151	0.041035
LOC440461	-1.29841	0.0486201	6.9652	0.00831103	0.0289265
LOC440910	-3.94225	0.398061	5.86407	0.015453	0.0462574
LOC441124	-1.89304	3.15545	13.6195	0.000223851	0.00198858
LOC441242	-1.03506	2.52292	11.9776	0.000538433	0.00372405
LOC541473	-1.86621	-0.0469185	16.9993	3.73937e-05	0.000559436
LOC553103	-1.00786	1.83623	15.078	0.000103159	0.00115024
LOC613037	-1.75273	0.969328	21.3853	3.75635e-06	0.00011055
LOC642846	-1.16404	4.0435	9.09544	0.00256248	0.0118757
LOC644554	-1.94457	1.53407	18.8658	1.40242e-05	0.000281869
LOC644656	-1.70565	1.41722	19.133	1.21921e-05	0.000254505
LOC644794	-1.71349	3.96219	16.0327	6.22594e-05	0.000814976
LOC646127	-1.34968	0.728784	13.0097	0.000309885	0.00247808
LOC646214	-2.5276	-0.0567562	14.3057	0.000155394	0.00153399
LOC646588	-2.51045	1.97668	8.82015	0.00297922	0.0133205
LOC650368	-1.93009	1.19355	8.16835	0.00426276	0.0174969
LOC727978	-1.56848	-0.145139	7.80331	0.00521505	0.0202977
LOC728715	-1.73552	3.16142	17.8355	2.40844e-05	0.000404642
LOC728763	-3.41226	1.21274	15.3569	8.89972e-05	0.00102952
LOC729041	-3.69717	1.59388	28.6481	8.68006e-08	7.54816e-06
LOC729603	-1.00467	1.903	10.8445	0.000990887	0.00580477
LOC729732	-1.93375	2.99371	12.7643	0.000353291	0.00273666
LOC729737	-2.45297	3.72723	19.8366	8.43505e-06	0.000193592
LOC730668	-2.23803	1.19424	11.5861	0.000664449	0.00433407
LOC80154-2	-1.45139	0.824559	13.8257	0.000200577	0.00183456
LOC90834	-1.0621	0.524006	7.28334	0.00695969	0.0252436
LPAL2	-1.74537	0.370828	10.8004	0.00101478	0.00590078
LPIN3	-1.04306	6.23743	10.8224	0.0010028	0.00585036
LRFN1	-1.03184	2.96893	10.1996	0.00140468	0.00751171
LRGUK	-1.07513	0.832134	6.948	0.0083913	0.0291472
LRIT3	-1.83925	0.50636	19.6245	9.42548e-06	0.000208845
LRP5L	-1.42307	2.80456	17.6545	2.64891e-05	0.000436566
LRRC16B	-1.22051	2.67994	11.5064	0.00069357	0.00448371
LRRC37A-2	-2.25002	0.525774	8.81954	0.00298021	0.0133205
LRRC37A3	-1.14049	3.13183	9.13584	0.0025065	0.0116631
LRRC43	-1.78877	1.12769	12.1684	0.000486071	0.00344591
LRRC48	-1.63315	3.28522	24.3499	8.03328e-07	3.76737e-05
LRRC56	-1.50737	0.521381	7.22551	0.00718748	0.0259232
LRRC56-2	-1.57064	2.00626	9.42318	0.00214259	0.0103424
LRRC6	-1.28578	2.97525	17.8535	2.38583e-05	0.000402405
LSMEM1	-1.32343	1.06835	11.9322	0.000551709	0.00378862
LTK	-1.41976	2.61362	6.65872	0.00986715	0.032862
LUC7L	-1.10403	6.86492	11.2649	0.000789868	0.00494346
LUC7L3	-1.26169	7.92455	17.3262	3.14816e-05	0.00049213
LYG1	-1.26758	0.993018	8.11072	0.00440043	0.0179471
LYG2	-2.38138	0.312042	14.2534	0.000159775	0.00156033
MAATS1	-2.15341	2.25827	23.8402	1.04673e-06	4.46792e-05
MAFK	-1.03141	6.40083	15.2724	9.30646e-05	0.0010657
MAGI1	-1.15917	6.8658	15.2832	9.25355e-05	0.00106118
MAGI1-IT1	-1.7356	0.200248	12.6347	0.000378643	0.00287387
MALAT1	-1.77583	9.38875	20.5336	5.85923e-06	0.000150832
MAMDC4	-2.40861	3.93945	21.7066	3.17699e-06	9.83502e-05
MAP4K1	-1.68529	3.61644	9.18172	0.00244444	0.0114389
MAPK10	-2.66174	3.31886	26.1871	3.0989e-07	1.86852e-05
MAPK8IP2	-1.44703	2.95173	7.38589	0.00657376	0.0241783
37316	-1.77977	3.76908	10.982	0.00092001	0.00549941
40603	-2.65254	2.29662	6.10829	0.013455	0.0415634
MASP2	-1.7474	3.57594	17.5699	2.76936e-05	0.00044966
MAST1	-1.67053	2.25633	6.1972	0.0127953	0.0400765
MATN1	-1.49237	0.829281	25.3558	4.76717e-07	2.55405e-05
MATN1-AS1	-1.17124	1.19517	16.1167	5.9555e-05	0.000792077
MCF2L	-1.11165	5.19349	20.0794	7.42908e-06	0.000177241
MCOLN3	-1.33844	3.66126	13.5876	0.00022769	0.00201441
MDGA1	-1.1734	4.10272	6.50386	0.010764	0.0351324
MDH1B	-1.17233	2.16532	9.51264	0.00204061	0.0099613
MED15P9	-2.9634	0.699627	8.79869	0.00301447	0.0134378
MEGF6	-1.99784	9.67099	20.1783	7.0547e-06	0.000169794
METAP1D	-1.18652	3.06192	22.2663	2.37339e-06	7.93151e-05
MFI2-AS1	-1.30308	2.85322	10.715	0.00106273	0.0061159
MIAT	-1.68056	4.53903	10.2681	0.00135349	0.00732397
MIR1279	-1.08221	1.54836	9.83677	0.00171058	0.0086681
MIR1304	-1.39668	0.169431	14.5921	0.00013347	0.00138471
MIR141	-1.89449	0.0547898	8.94397	0.00278387	0.012641
MIR149	-2.1149	0.592011	8.92914	0.00280657	0.0127207
MIR17HG	-1.0878	3.22906	6.91547	0.00854532	0.0295281
MIR181A2HG	-1.24941	0.678574	6.44094	0.011152	0.0360585
MIR1914	-2.06131	1.02743	18.7517	1.48893e-05	0.000294313
MIR200A	-1.38063	0.255054	6.95259	0.00836977	0.0290841
MIR203	-1.72442	0.204398	11.3528	0.000753363	0.00478584
MIR205	-1.70922	1.1917	10.3376	0.0013035	0.00712026
MIR221	-1.94471	0.0460758	21.4106	3.70724e-06	0.000109291
MIR23B	-2.37689	0.881171	14.3938	0.000148289	0.00148934
MIR24-1	-2.29966	2.1165	15.7505	7.22704e-05	0.000899094
MIR25	-1.26925	1.53812	8.71751	0.00315168	0.013895
MIR27B	-2.44977	1.59686	16.8717	3.99942e-05	0.000590026
MIR29C	-2.21544	0.0282418	18.2162	1.97191e-05	0.000356571
MIR3074	-2.25698	2.4148	17.9081	2.31838e-05	0.000395171
MIR324	-1.88465	0.487577	17.5115	2.85574e-05	0.000457156
MIR3934	-1.5547	-0.0547771	15.7167	7.35719e-05	0.000908104
MIR4271	-1.40988	0.197401	21.2567	4.01702e-06	0.00011644
MIR429	-1.66519	1.13025	9.93048	0.00162565	0.00835267
MIR4444-2	-2.50755	0.434294	72.5023	1.66834e-17	7.21766e-14
MIR4697HG	-1.42195	3.99215	10.8108	0.00100911	0.00587571
MIR600HG	-1.7043	3.68001	33.7274	6.34001e-09	1.27574e-06
MIR631	-2.13789	0.704672	18.0832	2.11463e-05	0.000376092
MIR647	-1.68772	0.278933	15.5898	7.86777e-05	0.000948727
MIR6510	-2.2198	0.996412	11.9878	0.00053549	0.00371534
MIR6723	-1.46098	1.98488	6.662	0.00984904	0.0328206
MIRLET7BHG	-1.46558	4.76006	13.2705	0.000269619	0.00225399
MIRLET7D	-1.70135	0.460804	12.4262	0.000423349	0.00311747
MIRLET7DHG	-1.01334	1.54241	6.06738	0.0137701	0.0423174
MLC1	-1.96737	4.96739	9.4195	0.0021469	0.0103546
MLIP-IT1	-1.27561	0.242811	8.18703	0.00421908	0.0173712
MLLT4-AS1	-1.46314	0.917486	6.5472	0.010505	0.0345211
MLPH	-1.02295	4.36506	6.35438	0.0117092	0.0373921
MLXIPL	-4.26698	2.5912	16.8337	4.0802e-05	0.000599897
MMP17	-1.29763	3.58657	10.2656	0.00135536	0.00733181
MORN1	-1.60122	3.56911	15.0843	0.000102815	0.00114862
MOV10L1	-1.86504	2.6208	9.64399	0.00189972	0.00942726
MPL	-1.82121	0.881623	11.4829	0.00070241	0.00453215
MPP3	-1.00445	3.29347	8.88338	0.00287778	0.0129609
MPZ	-1.5191	1.4478	12.2729	0.000459588	0.00330419
MROH2A	-2.84977	0.538984	9.51951	0.00203299	0.0099353
MROH3P	-2.09478	0.751808	11.0073	0.000907558	0.00544755
MROH7	-2.8151	1.35703	14.0518	0.000177844	0.00168266
MS4A1	-1.83713	1.67727	5.74069	0.0165762	0.0489997
MSANTD2	-1.18195	4.59477	23.9118	1.0085e-06	4.34134e-05
MSH4	-2.50332	0.123374	16.9076	3.92437e-05	0.000580934
MSS51	-1.33439	2.50675	13.2146	0.000277778	0.00230115
MST1	-1.8797	4.88505	18.2208	1.96721e-05	0.000356468
MST1L	-1.86894	3.3763	11.8823	0.000566684	0.00387148
MST1P2	-2.35826	4.71744	16.1985	5.70398e-05	0.000768056
MSTO2P	-1.67117	4.07502	28.0628	1.1744e-07	9.47974e-06
MTCP1	-1.0317	1.58421	13.877	0.000195168	0.00179935
MTERFD3	-1.00766	4.14454	16.804	4.1446e-05	0.000606031
MTL5	-1.0941	2.3405	7.60011	0.00583647	0.0220779
MYCBPAP	-1.82252	0.256567	13.4488	0.000245158	0.00211278
MYH14	-1.54882	6.33538	15.8744	6.76883e-05	0.000860019
MYH15	-1.94346	1.97748	16.0892	6.0427e-05	0.000799694
MYH3	-1.40492	3.90216	12.6874	0.00036812	0.00281002
MYH7B	-1.75365	2.88948	14.2654	0.000158755	0.00155236
MYL7	-3.59709	1.11044	11.6317	0.000648388	0.00426305
MYO15A	-3.4955	3.19247	20.684	5.41664e-06	0.000142889
MYO15B	-2.21644	6.54625	20.8263	5.02875e-06	0.000136915
MYO18B	-3.37403	1.34746	10.0086	0.00155809	0.00808961
MYO7B	-1.70496	1.97215	9.62451	0.00191998	0.00950083
MYOM1	-1.18629	2.22108	6.78134	0.00921157	0.0312561
MYOZ3	-1.50693	0.936456	9.17436	0.00245429	0.0114731
MZF1	-1.34629	4.98338	23.024	1.59993e-06	5.96697e-05
N4BP2L2-IT2	-1.90483	2.87001	18.9046	1.37417e-05	0.000277805
NAP1L4-2	-1.9765	3.35677	8.58488	0.00338965	0.0147563
NAPB	-1.15995	4.46868	33.223	8.21727e-09	1.48556e-06
NAPSA	-1.78804	1.06703	13.8284	0.000200281	0.00183282
NBPF11	-1.70281	5.12854	29.2177	6.46867e-08	6.27413e-06
NBPF12	-1.12411	4.92544	20.4142	6.2364e-06	0.000156634
NBPF14	-1.20806	4.10621	20.56	5.77904e-06	0.000149401
NBPF20	-1.19345	2.63528	33.1715	8.4377e-09	1.5053e-06
NBPF26	-1.59908	3.31568	17.8922	2.33781e-05	0.000397014
NBPF8	-1.11824	4.20767	24.6782	6.77455e-07	3.29308e-05
NBPF9	-1.12261	4.03036	34.7089	3.82886e-09	8.83446e-07
NBR2	-1.04484	3.07037	16.7388	4.28958e-05	0.000622745
NEAT1	-1.44191	9.0965	10.6891	0.00107769	0.0061753
NEB	-1.26422	3.52516	10.6596	0.00109499	0.00623724
NEIL1	-2.09138	4.38908	26.7758	2.28478e-07	1.51487e-05
NEK11	-1.16123	3.62096	23.9682	9.79422e-07	4.26434e-05
NFKBID	-1.05319	3.28086	11.6561	0.000639923	0.00422022
NGEF	-1.14547	3.92654	6.75678	0.00933919	0.031553
NHEG1	-5.07757	0.547746	17.1485	3.45683e-05	0.000523822
NISCH	-1.28032	8.05763	20.2053	6.95609e-06	0.000168122
NKAIN4	-1.83212	0.181068	7.08135	0.00778903	0.0275372
NKPD1	-1.34314	3.9149	12.7129	0.000363134	0.00278545
NKTR	-1.04232	7.42416	11.8643	0.000572189	0.00389985
NLRP9	-2.76865	0.649101	14.9074	0.000112922	0.00122451
NMNAT3	-1.11393	2.65005	6.39675	0.011433	0.0367001
NNAT	-1.43629	1.66405	8.38705	0.00377903	0.0160245
NOL3	-1.02245	5.31435	11.0122	0.000905152	0.00544464
NOL4	-2.67678	0.302606	8.35439	0.00384757	0.016244
NOXA1	-1.83701	4.04303	18.636	1.58205e-05	0.00030555
NOXRED1	-1.30004	0.765294	12.151	0.000490603	0.00347093
NPAS1	-1.28447	2.45247	6.70737	0.00960155	0.032225
NPC1L1	-1.87682	0.762011	6.13476	0.0132549	0.0411438
NPEPL1	-1.18642	-0.0224279	8.76962	0.0030629	0.0136151
NPFF	-1.45762	2.93154	7.32496	0.00680033	0.0248322
NPHP3	-1.01608	3.28561	14.804	0.00011928	0.00127338
NPHP3-ACAD11	-1.26053	1.26604	7.19242	0.00732122	0.0262414
NPHS1	-5.88137	1.95037	17.768	2.49546e-05	0.000416432
NPIPA1	-1.90352	1.59879	22.7192	1.87486e-06	6.6621e-05
NPIPA5	-1.47963	0.814524	13.9117	0.0001916	0.00177878
NPIPA8	-2.18794	2.92724	22.0301	2.68409e-06	8.62357e-05
NPIPB11	-2.35163	2.6512	18.681	1.54511e-05	0.000300766
NPIPB15	-1.8275	2.5638	6.13279	0.0132697	0.0411543
NPIPB3	-1.59147	2.95241	15.2	9.6702e-05	0.00109733
NPIPB4	-1.29409	1.89431	9.36252	0.00221467	0.0105811
NPIPB5	-2.08009	5.24014	24.2127	8.62626e-07	3.94914e-05
NPM2	-2.9521	1.72408	21.0552	4.46244e-06	0.000126206
NPPA	-1.58882	0.718991	9.67782	0.00186506	0.00930649
NPPA-AS1	-1.51642	0.609	8.95994	0.00275965	0.0125541
NR6A1	-1.11867	2.23223	7.31609	0.006834	0.0248997
NRADDP	-1.81223	0.0264363	14.524	0.000138384	0.00142459
NRBP2	-1.31486	7.12374	10.0286	0.00154125	0.00802812
NRG2	-1.28768	1.33857	8.4076	0.00373656	0.0158756
NRG4	-1.19173	1.80759	14.2127	0.000163269	0.0015864
NRN1L	-1.69497	0.372037	14.3318	0.000153251	0.00151978
NRXN1	-2.1272	2.0857	7.78048	0.00528137	0.0204628
NS3BP	-1.64812	1.82074	19.6849	9.13199e-06	0.000204436
NSUN5P1	-1.73084	5.30502	15.0737	0.000103396	0.0011514
NSUN5P2	-1.66379	5.41306	13.362	0.000256771	0.00217495
NTF4	-1.14615	4.13921	13.8975	0.000193053	0.00178652
NTN5	-2.95208	1.45931	19.932	8.0244e-06	0.000186142
NUTM2D	-1.05707	1.18399	9.42124	0.00214486	0.0103505
NUTM2G	-2.50316	0.377589	12.4461	0.000418864	0.00309102
OBSCN	-1.10001	6.59255	10.0202	0.00154832	0.00805099
OCA2	-2.32955	1.78543	16.4719	4.9376e-05	0.000694676
OLAH	-2.41466	0.011293	10.9292	0.000946599	0.00562145
OLIG2	-3.56646	0.418577	9.12237	0.00252502	0.0117366
OSBPL7	-1.05916	4.21588	10.036	0.0015351	0.00800391
OTX1	-1.30371	5.32499	9.03749	0.00264498	0.0121668
OVGP1	-1.45905	3.18522	12.3599	0.000438664	0.00319087
OVOS2-2	-1.14153	0.613679	8.10394	0.00441691	0.0179931
OXER1	-2.07209	2.68238	14.4472	0.000144145	0.00146472
P2RX1	-1.10967	1.79281	6.4685	0.0109803	0.0356299
PABPC1L	-1.9229	5.09878	15.5422	8.06839e-05	0.000963585
PABPN1L	-2.12363	-0.386995	5.9166	0.0149989	0.0452126
PADI1	-1.59871	3.81826	6.79019	0.00916601	0.0311504
PALM3	-2.6802	2.05806	13.644	0.000220947	0.00197189
PAPLN	-1.68812	6.03377	16.4308	5.04592e-05	0.000706469
PAQR6	-2.2059	4.92485	15.8545	6.8405e-05	0.000865947
PARD3-AS1	-1.34416	0.233357	7.28945	0.00693607	0.0251866
PARD6G-AS1	-1.50762	1.5143	22.3069	2.32372e-06	7.84931e-05
PATL2	-1.23027	0.783889	10.3219	0.00131459	0.00716728
PBX2-7	-2.27465	0.272	16.1616	5.81619e-05	0.000779622
PBX4	-1.34787	2.48959	9.9291	0.00162686	0.00835274
PCDH11Y	-2.8203	-0.345556	10.5872	0.00113873	0.00641672
PCDHB15	-1.47725	2.38993	7.36034	0.00666783	0.0244392
PCDHB18	-1.41418	0.837653	6.43171	0.0112101	0.0362124
PCDHB19P	-1.17835	0.624591	6.05274	0.0138847	0.0425761
PCDHB5	-1.5786	2.51871	6.29847	0.0120843	0.0382909
PCNT	-1.906	8.05918	16.6322	4.53738e-05	0.000650052
PCP2	-1.28888	2.4201	7.77449	0.00529891	0.0205003
PCSK4	-1.76736	2.13104	15.2283	9.52662e-05	0.00108531
PDCL3P4	-1.2662	0.722961	9.07374	0.00259306	0.0119789
PDE6A	-2.51519	2.13662	17.992	2.21834e-05	0.000385813
PDE6C	-1.514	0.0307044	7.74212	0.00539476	0.0207551
PDXDC2P	-1.20496	4.782	12.2138	0.000474376	0.00338938
PDZD4	-1.83134	3.42796	16.1381	5.88865e-05	0.000785367
PDZK1	-3.04992	2.38519	15.7186	7.34986e-05	0.000908104
PEBP4	-1.97925	2.82453	7.93189	0.00485709	0.0192603
PFN1P2	-1.56997	0.251611	16.3204	5.3484e-05	0.000733974
PFN4	-1.061	0.449249	11.0119	0.000905297	0.00544464
PGM5-AS1	-1.72262	0.212728	7.53142	0.0060632	0.0227278
PHKA2-AS1	-1.00538	4.21609	11.0759	0.000874571	0.0053122
PHYHD1	-1.62792	4.40763	15.185	9.74735e-05	0.00110249
PHYHIP	-1.18483	4.2305	5.73735	0.0166078	0.0490442
PI4KAP1	-1.99115	3.89281	19.1333	1.21897e-05	0.000254505
PI4KAP2	-1.38286	3.31108	16.5159	4.82445e-05	0.000684321
PIDD	-1.2136	5.24645	15.0243	0.000106136	0.00117135
PIK3C2G	-1.56519	4.44077	26.541	2.57998e-07	1.64142e-05
PIP5KL1	-1.17691	2.68282	8.39634	0.00375978	0.0159585
PIRT	-2.25333	1.74168	8.47325	0.00360407	0.0154416
PKD1L1	-1.81093	1.19021	8.44437	0.00366176	0.0156461
PKD1L2	-2.29418	1.45748	8.60847	0.00334604	0.0146073
PKD1L3	-1.02629	1.31337	7.54453	0.00601925	0.0226196
PKD1P1	-1.13582	2.17742	10.2063	0.00139958	0.0075032
PLA2G6	-1.07507	4.97638	16.5019	4.86013e-05	0.000686567
PLAC8L1	-1.91152	0.865051	18.3941	1.79614e-05	0.000334027
PLCH1	-1.91235	3.78525	7.56926	0.00593722	0.0223696
PLCZ1	-4.01245	1.00379	37.6467	8.47897e-10	2.7497e-07
PLEKHG4B	-1.31725	6.85863	8.7529	0.00309111	0.0137086
PLGLB1	-1.56214	-0.118853	13.2692	0.000269797	0.00225438
PLGLB2	-1.54087	0.23028	11.6725	0.0006343	0.00419273
PLIN4	-2.22288	4.09331	8.17059	0.00425752	0.0174796
PLXNB1	-1.20422	8.20792	15.982	6.39483e-05	0.000830176
PM20D1	-6.38012	5.72069	13.5882	0.000227616	0.00201441
PMFBP1	-1.43205	2.20784	13.4186	0.000249136	0.00213675
PMS2P3	-1.07635	2.51342	11.3552	0.000752388	0.00478327
PNCK	-2.333	2.07527	10.3948	0.00126372	0.00693584
PNISR	-1.27958	7.44419	22.1893	2.47041e-06	8.15987e-05
PNMA3	-2.72436	1.17332	17.2934	3.20305e-05	0.000498522
PNPLA5	-3.22276	2.36909	7.38074	0.00659259	0.0242218
PNPLA7	-1.5217	4.95882	12.511	0.000404564	0.00301117
POLN	-1.59068	0.862146	13.9567	0.00018707	0.00174609
POLR2J3	-1.66396	0.918332	15.7198	7.34509e-05	0.000908104
POM121L10P	-1.9301	1.18666	8.06331	0.00451706	0.0182806
POM121L1P	-1.40481	0.470427	8.06709	0.00450765	0.0182596
POM121L9P	-1.33847	1.57112	7.14124	0.0075331	0.0268397
POMZP3-2	-1.48889	1.34808	9.17306	0.00245604	0.011476
PON1	-2.07221	0.176727	11.2122	0.000812632	0.00505304
POU5F1	-2.24562	-0.322529	8.98656	0.00271972	0.0124214
POU5F1B	-1.16222	1.12825	11.2316	0.000804143	0.00501105
PP14571	-1.71217	2.25516	10.4763	0.00120918	0.00672177
PPIEL	-1.4709	3.7857	10.818	0.00100518	0.00585877
PPIP5K1	-1.13928	5.2259	20.4597	6.09012e-06	0.000154423
PPM1N	-1.83828	2.14929	10.8306	0.000998354	0.00584061
PPOX	-1.23938	4.70168	20.6171	5.60921e-06	0.00014638
PPP1R32	-1.43977	2.20673	12.5979	0.000386173	0.00291822
PRAM1	-1.98658	2.26088	12.9233	0.00032452	0.00257252
PRCD	-1.75678	3.8952	17.7163	2.56416e-05	0.000425842
PRICKLE4	-1.23148	3.02399	11.1604	0.000835604	0.00514595
PRKAG3	-2.20989	0.324882	8.89679	0.00285673	0.0128873
PRKXP1	-1.37563	3.57685	16.0737	6.09249e-05	0.000803587
PRMT8	-2.54103	0.163761	9.06075	0.00261155	0.012045
PROC	-1.51551	1.24541	9.81889	0.00172729	0.00873998
PROCA1	-1.49305	1.82734	10.5478	0.00116329	0.00651901
PRR22	-1.29756	3.4424	10.077	0.00150131	0.00788867
PRR7-AS1	-1.36763	0.241735	11.4733	0.000706044	0.0045488
PRRT4	-1.60499	1.01575	9.16672	0.00246455	0.011505
PRSS50	-4.05807	1.23555	17.9615	2.25413e-05	0.000388186
PRX	-1.22044	3.8472	11.1925	0.000821292	0.00509042
PSMD6-AS2	-1.50165	1.63317	23.6263	1.16977e-06	4.86609e-05
PTCH1	-1.09066	8.89641	6.65506	0.00988746	0.0329233
PTCH2	-1.20498	9.84514	6.09963	0.013521	0.0417226
PTCHD2	-2.08051	0.103025	9.08549	0.00257646	0.0119299
PTGES2-AS1	-2.03822	0.128791	17.0784	3.58674e-05	0.000539726
PTK2B	-1.15694	6.04059	17.9339	2.28707e-05	0.000392247
PTPN20B	-1.35072	1.48745	8.28389	0.00399983	0.0167312
PTPN5	-1.67732	0.807338	6.64799	0.00992679	0.0330225
PTPRQ	-2.85354	1.03766	11.1421	0.000843896	0.00518411
PTPRVP	-3.11978	1.21163	14.0638	0.00017671	0.00167401
PYGM	-1.29176	1.10303	7.31991	0.00681949	0.0248795
PYROXD2	-1.33865	2.67218	12.0008	0.000531776	0.00369722
QRICH2	-1.28098	3.81664	8.39822	0.00375588	0.0159459
QTRT1	-1.10843	6.30697	10.0478	0.00152533	0.00797416
RAB17	-1.19174	3.00554	6.64428	0.00994746	0.0330658
RAB26	-2.11427	0.974722	12.8581	0.000336028	0.00262645
RAB40A	-1.4908	0.923435	13.0955	0.000296004	0.00240599
RABL2A	-1.352	4.59387	24.2019	8.67483e-07	3.9609e-05
RASA4	-1.04459	1.6229	12.1727	0.000484935	0.00344347
RASGRP2	-1.71018	3.24247	11.7884	0.000596003	0.004019
RASSF7	-2.58135	3.96885	34.2677	4.80286e-09	1.01358e-06
RBFADN	-1.78935	0.0584911	9.25454	0.00234913	0.0110723
RBM11	-1.03744	1.25851	5.9619	0.0146183	0.0443651
RBM20	-2.73152	3.78304	16.7618	4.23786e-05	0.000617048
RBM6	-1.36064	7.02015	24.942	5.90825e-07	2.98954e-05
RBP2	-1.78026	2.80533	5.73984	0.0165843	0.0489997
RDH5	-1.62353	0.513284	17.904	2.3233e-05	0.000395327
RERGL	-2.2116	1.65789	9.54683	0.00200295	0.00982176
RFPL3	-1.46299	0.398852	9.03196	0.002653	0.0122004
RFPL3S	-1.40221	0.867761	7.31592	0.00683466	0.0248997
RFX4	-2.05735	0.366884	7.96529	0.00476829	0.0190259
RGL3	-2.47053	2.44669	10.3405	0.00130145	0.00711133
RGL4	-1.45422	4.62812	14.7588	0.000122176	0.00129075
RGS11	-1.19184	2.41593	6.82107	0.00900886	0.0307283
RHBDL1	-2.01194	3.56216	15.5889	7.87146e-05	0.000948727
RHOXF1	-2.64518	-0.205592	14.3411	0.0001525	0.00151609
RHPN1	-1.43628	4.97461	8.54254	0.00346941	0.0150106
RIBC1	-1.31021	1.33188	13.3916	0.000252757	0.00215678
RIC3	-1.92511	4.75312	20.4937	5.98293e-06	0.000153158
RNF112	-1.4194	1.28584	14.2988	0.000155965	0.00153787
RNF139-AS1	-1.53488	1.13533	22.064	2.63707e-06	8.54579e-05
ROCK1P1	-1.40941	1.113	15.4328	8.54919e-05	0.000998271
RP1-257A7.4	-1.60707	1.23523	14.5013	0.000140066	0.00143592
RP11-1055B8.3	-2.42615	0.864186	16.5125	4.833e-05	0.000684592
RP11-1094H24.4	-1.89706	1.31364	15.5088	8.21234e-05	0.00097193
RP11-1191J2.2	-3.14506	-0.366863	12.5836	0.000389137	0.00292656
RP11-13P5.2	-1.68815	1.93574	8.53624	0.00348144	0.015054
RP11-141O11.2	-1.43092	0.094287	9.48741	0.00206887	0.0100822
RP11-143J12.2	-1.43156	1.66589	24.582	7.12144e-07	3.41375e-05
RP11-166O4.5	-1.74102	0.152991	14.6325	0.000130641	0.00136026
RP11-21L23.3	-1.05033	0.863885	8.98592	0.00272067	0.0124225
RP11-266K4.9	-1.19565	0.492755	14.7032	0.000125836	0.00132349
RP11-365O16.6	-1.04511	3.2854	11.0847	0.000870447	0.00530043
RP11-379B18.5	-2.18178	1.03944	19.4167	1.05082e-05	0.000226456
RP11-384K6.6	-1.07347	4.67188	10.1337	0.00145586	0.00771392
RP11-389K14.3	-2.84185	0.0984329	17.5611	2.78221e-05	0.000451229
RP11-395P17.3	-1.15541	4.7221	6.34821	0.01175	0.0374533
RP11-399K21.14	-1.83066	0.979914	18.2361	1.95146e-05	0.000354727
RP11-420A23.1	-1.73633	-0.116683	16.064	6.12357e-05	0.000806456
RP11-452H21.4	-2.17571	0.361884	17.0184	3.70192e-05	0.000554646
RP11-473M20.14	-1.19335	2.63952	16.8403	4.06606e-05	0.000598327
RP11-509J21.1	-1.35099	0.400089	10.303	0.00132815	0.00721169
RP11-527H14.2	-1.97151	-0.738643	6.8881	0.00867716	0.0298643
RP11-54O15.3	-1.34042	0.405347	10.4166	0.00124886	0.00687602
RP11-611D20.2	-2.5802	2.19012	22.4631	2.14214e-06	7.36974e-05
RP11-620J15.2	-1.66018	0.178823	9.88348	0.00166769	0.00850306
RP11-673E1.1	-1.74614	-0.615437	7.90569	0.00492796	0.0194655
RP11-696N14.1	-1.55648	2.78391	21.5056	3.52793e-06	0.00010526
RP11-707A18.1	-2.79164	-0.151896	13.4678	0.000242689	0.00209672
RP11-713P17.3	-1.02553	0.39576	10.6299	0.00111272	0.00631655
RP11-723O4.2	-1.12498	0.697482	8.41601	0.00371931	0.0158217
RP11-752G15.6	-1.20884	2.47945	14.1402	0.000169677	0.00162854
RP11-797H7.5	-1.77505	1.37055	15.0346	0.000105559	0.00116946
RP11-93B14.5	-1.28799	2.9465	9.89546	0.00165687	0.00846037
RP11-95P2.1	-1.03102	1.27171	9.38716	0.00218511	0.010479
RP11-996F15.2	-1.54005	2.37782	14.6202	0.000131498	0.00136836
RP4-669L17.10	-1.87534	0.380447	13.4982	0.000238792	0.00207549
RP4-738P15.1	-2.52441	0.170763	14.5734	0.000134807	0.00139607
RP4-756H11.3	-2.0559	0.572258	14.0964	0.000173672	0.00165495
[truncated: 355 more rows]
