# Supplementary material for: The transcriptional landscape analysis of basal cell carcinomas reveals novel signalling pathways and actionable targets
Source: Life Sci Alliance. 2021 May 10;4(7):e202000651. doi: 10.26508/lsa.202000651 (PMC8200290; doi:10.26508/lsa.202000651)
Supplement: Supplementary file 12 [file LSA-2020-00651_TableS12.xlsx]

## Sheet: TableS12
Supplementary Table 12. Upregulated KEGG pathways in advanced BCC. Q-value FDR<0.05.
ID	Name	p-value	q-value Bonferroni	q-value FDR B&H	q-value FDR B&Y	Hit Count in Query List	Hit Count in Genome	Hit in Query List
172847	Protein digestion and absorption	8.154e-11	1.539e-07	1.282e-08	1.041e-07	21	90	COL1A1,COL1A2,COL2A1,COL3A1,COL4A1,COL4A2,COL5A1,COL5A2,COL6A1,COL6A2,COL6A3,COL10A1,COL11A1,COL12A1,COL15A1,COL5A3,PRSS3,COL24A1,DPP4,SLC7A7,ELN
83068	ECM-receptor interaction	9.763e-11	1.842e-07	1.417e-08	1.151e-07	20	82	COL1A1,COL1A2,COL2A1,COL4A1,COL4A2,COL6A1,COL6A2,COL6A3,ITGA11,FN1,SPP1,ITGA1,ITGA5,ITGAV,ITGB1,ITGB3,ITGB5,SV2B,THBS2,THBS4
153910	Phagosome	9.659e-10	1.823e-06	1.215e-07	9.867e-07	26	154	HLA-DPB1,HLA-E,COLEC12,FCGR1A,FCGR2A,FCGR3A,FCGR3B,MRC1,MSR1,CTSS,CYBB,ITGA5,ITGAV,ITGB1,ITGB3,ITGB5,C1R,TAP1,TUBA1C,OLR1,THBS2,THBS4,CD14,SEC61G,TLR2,TLR4
172846	Staphylococcus aureus infection	4.645e-08	8.765e-05	4.383e-06	3.559e-05	14	56	HLA-DPB1,FCGR1A,FCGR2A,FCGR3A,FCGR3B,FPR1,FPR2,FPR3,C1QA,C1QB,C1QC,C1R,C3AR1,C5AR1
152665	Malaria	4.101e-06	0.007739	0.0002418	0.001964	11	49	CR1,IL1B,IL6,TGFB1,THBS2,THBS4,TLR2,TLR4,HBA1,HBA2,HBB
144181	Leishmaniasis	8.584e-06	0.0162	0.0004764	0.003869	13	73	HLA-DPB1,FCGR1A,FCGR2A,FCGR3A,FCGR3B,CR1,IL1A,IL1B,ITGB1,PTGS2,TGFB1,TLR2,TLR4
218111	Pertussis	1.355e-05	0.02558	0.0007307	0.005934	13	76	LY96,CXCL5,IL1A,IL1B,IL6,ITGA5,ITGB1,C1QA,C1QB,C1QC,C1R,CD14,TLR4
692234	PI3K-Akt signaling pathway	1.614e-05	0.03045	0.0008231	0.006684	32	342	PIK3AP1,PDGFRA,PDGFRB,FGF5,FGF12,CREB3L2,COL1A1,COL1A2,COL2A1,COL4A1,COL4A2,COL6A1,COL6A2,COL6A3,ITGA11,FN1,IL6,IL7R,SPP1,ITGA1,ITGA5,ITGAV,ITGB1,ITGB3,ITGB5,LPAR1,CREB3L1,OSM,THBS2,THBS4,TLR2,TLR4
83073	Complement and coagulation cascades	2.089e-05	0.03942	0.001011	0.008209	13	79	VSIG4,F13A1,PLAT,PLAU,PLAUR,CR1,CD55,C1QA,C1QB,C1QC,C1R,C3AR1,C5AR1
83078	Hematopoietic cell lineage	4.651e-05	0.08776	0.001995	0.0162	14	97	HLA-DPB1,FCGR1A,ANPEP,CR1,IL1A,IL1B,IL6,IL7R,IL11,CD55,ITGA1,ITGA5,ITGB3,CD14
1319988	AGE-RAGE signaling pathway in diabetic complications	5.855e-05	0.1105	0.002455	0.01994	14	99	MMP2,COL1A1,COL1A2,COL3A1,COL4A1,COL4A2,FN1,IL1A,IL1B,IL6,CYBB,TGFB1,TGFBR1,EGR1
200309	Rheumatoid arthritis	8.56e-05	0.1615	0.00312	0.02534	13	90	HLA-DPB1,MMP1,MMP3,CXCL5,IL1A,IL1B,CTSK,IL6,IL11,TGFB1,CD86,TLR2,TLR4
83067	Focal adhesion	8.599e-05	0.1623	0.00312	0.02534	21	199	PDGFRA,PDGFRB,COL1A1,COL1A2,COL2A1,COL4A1,COL4A2,COL6A1,COL6A2,COL6A3,ITGA11,FN1,SPP1,ITGA1,ITGA5,ITGAV,ITGB1,ITGB3,ITGB5,THBS2,THBS4
1474301	IL-17 signaling pathway	0.0001206	0.2277	0.003925	0.03187	13	93	S100A8,S100A9,MMP1,MMP3,MMP13,CXCL5,TAB3,IL1B,IL6,DEFB4B,PTGS2,MUC5B,CXCL3
167324	Amoebiasis	0.0001674	0.3159	0.005265	0.04275	13	96	COL1A1,COL1A2,COL3A1,COL4A1,COL4A2,FN1,IL1B,IL6,TGFB1,CD14,TLR2,TLR4,SERPINB1
83051	Cytokine-cytokine receptor interaction	0.0003945	0.7444	0.01114	0.09049	24	270	PDGFRA,PDGFRB,TNFSF4,CCR1,CXCL5,PPBP,IL20,IL1A,IL1B,IL6,IL7R,CXCR1,CXCR2,IL11,IL13RA1,INHBA,TNFRSF10C,BMPR1B,IL24,CXCL3,LEPR,TGFB1,TGFBR1,OSM
101144	Prion diseases	0.0005108	0.9639	0.01417	0.1151	7	35	IL1A,IL1B,IL6,C1QA,C1QB,C1QC,EGR1
117293	Arrhythmogenic right ventricular cardiomyopathy (ARVC)	0.0007612	1	0.0189	0.1535	10	72	ITGA11,SGCD,ITGA1,ITGA5,ITGAV,ITGB1,ITGB3,ITGB5,DSC2,CDH2
782000	Proteoglycans in cancer	0.0008371	1	0.02	0.1624	19	203	HIF1A,FZD1,PLAU,PLAUR,MMP2,FN1,WNT2,WNT7A,IGF2,ITGA5,DCN,ITGAV,ITGB1,ITGB3,ITGB5,TGFB1,TLR2,TLR4,LUM
83076	Toll-like receptor signaling pathway	0.001277	1	0.02769	0.2249	12	104	TLR7,LY96,TLR8,IL1B,CTSK,IL6,SPP1,CD14,CD86,TLR1,TLR2,TLR4
213780	Tuberculosis	0.001316	1	0.0279	0.2265	17	179	HLA-DPB1,FCGR1A,FCGR2A,FCGR3A,FCGR3B,MRC1,CR1,IL1A,IL1B,CTSS,IL6,CLEC4E,TGFB1,CD14,TLR1,TLR2,TLR4
469200	Legionellosis	0.00187	1	0.03675	0.2984	8	55	HSPA1B,CR1,IL1B,IL6,CXCL3,CD14,TLR2,TLR4
114229	Hypertrophic cardiomyopathy (HCM)	0.002296	1	0.04333	0.3519	10	83	ITGA11,SGCD,IL6,ITGA1,ITGA5,ITGAV,ITGB1,ITGB3,ITGB5,TGFB1
