# Supplementary material for: The transcriptional landscape analysis of basal cell carcinomas reveals novel signalling pathways and actionable targets
Source: Life Sci Alliance. 2021 May 10;4(7):e202000651. doi: 10.26508/lsa.202000651 (PMC8200290; doi:10.26508/lsa.202000651)
Supplement: Supplementary file 14 [file LSA-2020-00651_TableS14.xlsx]

## Sheet: TableS14
Supplementary Table 14. Downregulated PANTHER pathways in advanced BCC. Q-value FDR<0.05.
ID	Name	p-value	q-value Bonferroni	q-value FDR B&H	q-value FDR B&Y	Hit Count in Query List	Hit Count in Genome	Hit in Query List
P00044	Nicotinic acetylcholine receptor signaling pathway	0.0001976	0.2972	0.03608	0.2848	13	91	ACHE,MYH7B,MYH15,MYH3,MYO7B,MYO18B,CTAGE4,CACNA1D,CACNA1F,CTAGE8,CHRNA10,MYH14,MYO15A
