# Supplementary material for: The transcriptional landscape analysis of basal cell carcinomas reveals novel signalling pathways and actionable targets
Source: Life Sci Alliance. 2021 May 10;4(7):e202000651. doi: 10.26508/lsa.202000651 (PMC8200290; doi:10.26508/lsa.202000651)
Supplement: Supplementary file 15 [file LSA-2020-00651_TableS15.xlsx]

## Sheet: TableS15
Supplementary Table 15. Downregulated Reactome pathways in advanced BCC. Q-value FDR<0.05.
ID	Name	p-value	q-value Bonferroni	q-value FDR B&H	q-value FDR B&Y	Hit Count in Query List	Hit Count in Genome	Hit in Query List
1269868	Muscle contraction	4.321e-05	0.065	0.01625	0.1283	23	204	KCNIP2,RYR1,RYR3,SCN2A,TCAP,ATP2A1,ATP2B2,CACNA2D3,MYH3,NEB,CACNA1D,CACNA1F,NPPA,CAMK2B,TNNT1,TNNT2,SCN11A,CACNA2D2,TMOD4,MYL7,KCNH2,DMPK,KCNE3
1270191	Cytochrome P450 - arranged by substrate type	5.746e-05	0.08641	0.01728	0.1364	12	70	CYP46A1,CYP4F8,CYP2B6,CYP2C8,CYP2C9,CYP2D6,CYP3A4,CYP3A5,CYP4B1,CYP26A1,CYP27B1,CYP2W1
1270194	Xenobiotics	0.0001418	0.2133	0.03555	0.2806	7	27	CYP2B6,CYP2C8,CYP2C9,CYP2D6,CYP3A4,CYP3A5,CYP2W1
1269953	Stimuli-sensing channels	0.0002159	0.3248	0.03608	0.2848	14	104	RYR1,RYR3,TRPV6,TRPM1,ASIC4,BEST4,ANO3,ANO9,SLC9C1,ASIC3,TRPV1,WNK4,SGK2,MCOLN3
