# Supplementary material for: The transcriptional landscape analysis of basal cell carcinomas reveals novel signalling pathways and actionable targets
Source: Life Sci Alliance. 2021 May 10;4(7):e202000651. doi: 10.26508/lsa.202000651 (PMC8200290; doi:10.26508/lsa.202000651)
Supplement: Supplementary file 18 [file LSA-2020-00651_TableS18.xlsx]

## Sheet: TableS18
Supplementary Table 18. Downregulated Reactome pathways in vismodegib-resistant BCC. Q-value FDR<0.05.
ID	Name	p-value	q-value Bonferroni	q-value FDR B&H	q-value FDR B&Y	Hit Count in Query List	Hit Count in Genome	Hit in Query List
1339115	Cardiac conduction	6.669e-05	0.01674	0.01674	0.1022	5	142	CACNA1F,CACNG8,KCNH2,NOS1,ATP2B2
1269868	Muscle contraction	0.0003636	0.09126	0.04563	0.2786	5	204	CACNA1F,CACNG8,KCNH2,NOS1,ATP2B2
1383049	Diseases associated with O-glycosylation of proteins	0.0007962	0.1998	0.04826	0.2946	3	60	MUC16,MUC12,THSD7B
1383052	Defective GALNT12 causes colorectal cancer 1 (CRCS1)	0.001346	0.3378	0.04826	0.2946	2	18	MUC16,MUC12
1383051	Defective GALNT3 causes familial hyperphosphatemic tumoral calcinosis (HFTC)	0.001346	0.3378	0.04826	0.2946	2	18	MUC16,MUC12
1383050	Defective C1GALT1C1 causes Tn polyagglutination syndrome (TNPS)	0.001346	0.3378	0.04826	0.2946	2	18	MUC16,MUC12
