# Supplementary material for: The transcriptional landscape analysis of basal cell carcinomas reveals novel signalling pathways and actionable targets
Source: Life Sci Alliance. 2021 May 10;4(7):e202000651. doi: 10.26508/lsa.202000651 (PMC8200290; doi:10.26508/lsa.202000651)
Supplement: Supplementary file 19 [file LSA-2020-00651_TableS19.xlsx]

## Sheet: TableS19
Supplementary Table 19. Downregulated GO cellular function terms in vismodegib-resistant BCC. Q-value FDR<0.05.
ID	Name	p-value	q-value Bonferroni	q-value FDR B&H	q-value FDR B&Y	Hit Count in Query List	Hit Count in Genome	Hit in Query List
GO:0005891	voltage-gated calcium channel complex	0.0002625	0.04594	0.04178	0.24	3	41	CACNA1F,CACNG8,NOS1
GO:0034704	calcium channel complex	0.0009327	0.1632	0.04178	0.24	3	63	CACNA1F,CACNG8,NOS1
GO:0005929	cilium	0.001174	0.2055	0.04178	0.24	7	537	CACNA1F,RSPH1,STRC,TTLL10,DNAH9,ATP2B2,CFAP46
GO:0034702	ion channel complex	0.001896	0.3318	0.04178	0.24	5	291	CACNA1F,CACNG8,KCNH2,NOS1,CHRND
GO:0034703	cation channel complex	0.002021	0.3537	0.04178	0.24	4	176	CACNA1F,CACNG8,KCNH2,NOS1
GO:1990425	ryanodine receptor complex	0.003052	0.5341	0.04178	0.24	1	1	NOS1
GO:0099617	matrix side of mitochondrial inner membrane	0.003052	0.5341	0.04178	0.24	1	1	BDH1
GO:0005796	Golgi lumen	0.003126	0.5471	0.04178	0.24	3	96	MUC16,MUC12,F7
GO:1902495	transmembrane transporter complex	0.003139	0.5494	0.04178	0.24	5	327	CACNA1F,CACNG8,KCNH2,NOS1,CHRND
GO:1990351	transporter complex	0.003393	0.5938	0.04178	0.24	5	333	CACNA1F,CACNG8,KCNH2,NOS1,CHRND
GO:0097014	ciliary plasm	0.00341	0.5967	0.04178	0.24	3	99	TTLL10,DNAH9,CFAP46
GO:0005930	axoneme	0.00341	0.5967	0.04178	0.24	3	99	TTLL10,DNAH9,CFAP46
GO:0044298	cell body membrane	0.003505	0.6133	0.04178	0.24	2	29	ADRB2,ATP2B2
GO:0032809	neuronal cell body membrane	0.003505	0.6133	0.04178	0.24	2	29	ADRB2,ATP2B2
GO:0005887	integral component of plasma membrane	0.003581	0.6267	0.04178	0.24	12	1651	MPL,CACNG8,ADRB2,DSCAM,KCNH2,KLRF2,SLC13A5,MUC12,ATP2B2,SLC16A12,CHRND,SLC22A31
